# Supplementary material for: Patterns of Convergence and Divergence Between Bipolar Disorder Type I and Type II: Evidence From Integrative Genomic Analyses
Source: Front Cell Dev Biol. 2022 Jul 15;10:956265. doi: 10.3389/fcell.2022.956265 (PMC9334650; doi:10.3389/fcell.2022.956265)
Supplement: Supplementary file 2 [file DataSheet1.xlsx]

## Sheet: Index
Table S1	Distinct genomic loci associated with BD type I(BD I) and BD II (BD II) at conjFDR<0.01
Table S2	The significant SNP between BD I and BD II by CC-GWAS analysis
Table S3	Significant SNPs between BD I and BD II from CC-GWAS results by FUMA
Table S4	Results for significant genes of BDI, BD II and CC-GWAS from gene-based tests conducted using MAGMA
Table S5	Results for gene sets with P < 1E-04 from gene-set enrichment tests conducted using MAGMA
Table S6	Integrated eQTL loci in blood from eQTLGen Consortium associated with BD type I(BD I) at p_SMR<0.05 after multiple testing , p_HEIDI>=0.01
Table S7	Integrated eQTL loci in brain from meta-analyzed data (GTEX, CMC and ROSMAP) associated with BD type I(BD I) at p_SMR<0.05 after multiple testing , p_HEIDI>=0.01
Table S8	Integrated eQTL loci in 13 GTEx brain regions associated with BD type I(BD I) at p_eMAGMA<0.05 after multiple testing
Table S9	Integrated eQTL loci in 13 GTEx brain regions associated with BD type I(BD I) at p_FUSION<0.05 after multiple testing
Table S10	Integrated eQTL loci in 13 GTEx brain regions associated with BD type II(BD II) at p_eMAGMA<0.05 after multiple testing
Table S11	Integrated eQTL loci in 13 GTEx brain regions associated with BD type II(BD II) at p_FUSION<0.05 after multiple testing
Table S12	summarized genes of TWAS analysis
Table S13	Results of bi-directional Mendelian randomization and tests for horizontal pleiotropy using other methods*
Table S14	Results of bi-directional generalized summary statistics-based Mendelian randomization (GSMR)
Table S15	Univariate and Bivariate MiXeR Estimates of BDI, BDII, SCZ and MDD
Table S16	Review of previous and companion reports on bipolar subtypes genetic studies

## Sheet: Table S1
Table S1. Genomic SNPs and loci associated with BD type I(BD I) and BD II (BD II) at conjFDR<0.01
Position	Genomic locus	Chromosome	BDI_Z	BDII_Z	conjFDR SCZ&INT	conjFDR SCZ&INT	BDI_PVAL	BDII_PVAL	Lead BP	LEAD_SNP	CAND_SNP	R2	Lead SNP	Allele 1	Allele 2	p.FDR	Loci
26463574	1	6	-5.75339	-4.16287	0.00893144	0.00893144	8.74704e-09	3.14275e-05	27443202	rs67240003	rs13195401	0.736358	rs67240003	T	G	0.00893144	ZNF184
26463575	1	6	-5.75202	-4.15837	0.00906563	0.00906563	8.81849e-09	3.2052e-05	27443202	rs67240003	rs13195402	0.736358	rs67240003	T	G	0.00906563	ZNF184
26843517	1	6	-5.65844	-4.1547	0.00918036	0.00918036	1.52756e-08	3.25721e-05	27443202	rs67240003	rs57440165	0.761819	rs67240003	C	A	0.00918036	ZNF184
27054772	1	6	-5.54988	-4.13502	0.00979239	0.00979239	2.85861e-08	3.5492e-05	27443202	rs67240003	rs67092078	0.787713	rs67240003	A	G	0.00979239	ZNF184
27091661	1	6	-5.32841	-4.15418	0.00919659	0.00919659	9.90761e-08	3.26463e-05	27443202	rs67240003	rs66462181	0.787713	rs67240003	C	T	0.00919659	ZNF184
27433029	1	6	-4.73556	-4.30495	0.00553589	0.00553589	2.18455e-06	1.67025e-05	27443202	rs67240003	rs34613987	1	rs67240003	T	C	0.00553589	ZNF184
27443202	1	6	-4.74249	-4.3186	0.00526327	0.00526327	2.1111e-06	1.57024e-05	27443202	rs67240003	rs67240003	1	rs67240003	T	G	0.00526327	ZNF184
27459923	1	6	-4.71728	-4.30884	0.00545648	0.00545648	2.39017e-06	1.64114e-05	27443202	rs67240003	rs34864796	1	rs67240003	A	G	0.00545648	ZNF184
27491299	1	6	-4.83087	-4.25514	0.00658174	0.00658174	1.35935e-06	2.08922e-05	27443202	rs67240003	rs6904596	0.986553	rs67240003	A	G	0.00658174	ZNF184
27669976	1	6	-5.29769	-4.1439	0.00951649	0.00951649	1.17276e-07	3.41446e-05	27443202	rs67240003	rs17749927	0.867085	rs67240003	G	A	0.00951649	ZNF184
27671825	1	6	-5.28616	-4.14781	0.00939474	0.00939474	1.24908e-07	3.35664e-05	27443202	rs67240003	rs13192965	0.867085	rs67240003	A	G	0.00939474	ZNF184
27685348	1	6	-5.27697	-4.17633	0.00856843	0.00856843	1.31339e-07	2.9625e-05	27443202	rs67240003	rs34409918	0.853582	rs67240003	G	A	0.00856843	ZNF184
27685825	1	6	-5.28247	-4.18533	0.00832517	0.00832517	1.27456e-07	2.84754e-05	27443202	rs67240003	rs34432857	0.853582	rs67240003	A	G	0.00832517	ZNF184
27688625	1	6	-5.2685	-4.18773	0.0082603	0.0082603	1.37544e-07	2.81764e-05	27443202	rs67240003	rs34064842	0.853582	rs67240003	T	G	0.0082603	ZNF184
27688841	1	6	-5.27281	-4.18131	0.00843383	0.00843383	1.3435e-07	2.89833e-05	27443202	rs67240003	rs13212318	0.853582	rs67240003	C	A	0.00843383	ZNF184
27698837	1	6	-5.07207	-4.13416	0.00981908	0.00981908	3.93512e-07	3.56251e-05	27443202	rs67240003	rs13202295	0.853582	rs67240003	T	C	0.00981908	ZNF184
27698857	1	6	-5.28462	-4.19346	0.00810498	0.00810498	1.25966e-07	2.74733e-05	27443202	rs67240003	rs13202291	0.853582	rs67240003	G	A	0.00810498	ZNF184
27701122	1	6	-5.27617	-4.18881	0.00823088	0.00823088	1.31913e-07	2.80418e-05	27443202	rs67240003	rs17750424	0.853582	rs67240003	C	T	0.00823088	ZNF184
27702425	1	6	-5.2761	-4.18918	0.00822103	0.00822103	1.31961e-07	2.7997e-05	27443202	rs67240003	rs13193542	0.853582	rs67240003	T	G	0.00822103	ZNF184
27702561	1	6	-5.27737	-4.18143	0.00843066	0.00843066	1.31052e-07	2.89683e-05	27443202	rs67240003	rs13193480	0.853582	rs67240003	G	A	0.00843066	ZNF184
27730334	1	6	-5.27511	-4.25742	0.00652782	0.00652782	1.32678e-07	2.06799e-05	27443202	rs67240003	rs17750747	0.853582	rs67240003	C	T	0.00652782	ZNF184
27771106	1	6	-5.2777	-4.25063	0.00668786	0.00668786	1.30812e-07	2.13165e-05	27443202	rs67240003	rs13195728	0.853582	rs67240003	C	T	0.00668786	ZNF184
27775028	1	6	-5.26856	-4.25287	0.00663508	0.00663508	1.37497e-07	2.11044e-05	27443202	rs67240003	rs17751184	0.853582	rs67240003	T	C	0.00663508	ZNF184
27783941	1	6	-5.26049	-4.25775	0.00652007	0.00652007	1.43671e-07	2.06496e-05	27443202	rs67240003	rs34718920	0.853582	rs67240003	T	C	0.00652007	ZNF184
27788942	1	6	-4.54282	-4.16978	0.00874524	0.00874524	5.55057e-06	3.04897e-05	27443202	rs67240003	rs200501	0.8759	rs67240003	T	C	0.00874524	ZNF184
27805255	1	6	-5.25565	-4.28833	0.00587429	0.00587429	1.47503e-07	1.80022e-05	27443202	rs67240003	rs34706883	0.853582	rs67240003	C	A	0.00587429	ZNF184
27806985	1	6	-5.27697	-4.29522	0.00573419	0.00573419	1.31339e-07	1.74523e-05	27443202	rs67240003	rs13212651	0.853582	rs67240003	G	A	0.00573419	ZNF184
27810569	1	6	-5.26755	-4.26748	0.00629707	0.00629707	1.38258e-07	1.9769e-05	27443202	rs67240003	rs35819751	0.853582	rs67240003	G	A	0.00629707	ZNF184
27815639	1	6	-5.28923	-4.27516	0.00614154	0.00614154	1.22836e-07	1.90997e-05	27443202	rs67240003	rs13194781	0.840432	rs67240003	G	A	0.00614154	ZNF184
27818535	1	6	-5.29807	-4.27234	0.00619874	0.00619874	1.17033e-07	1.93432e-05	27443202	rs67240003	rs34194357	0.840432	rs67240003	G	A	0.00619874	ZNF184
27834085	1	6	-5.29784	-4.25791	0.00651619	0.00651619	1.17179e-07	2.06345e-05	27443202	rs67240003	rs13199772	0.827619	rs67240003	G	A	0.00651619	ZNF184
27835218	1	6	-5.29913	-4.25546	0.00657407	0.00657407	1.16354e-07	2.08619e-05	27443202	rs67240003	rs17763089	0.840432	rs67240003	A	G	0.00657407	ZNF184
27837183	1	6	-5.3002	-4.25874	0.00649675	0.00649675	1.15675e-07	2.05586e-05	27443202	rs67240003	rs17695758	0.840432	rs67240003	C	T	0.00649675	ZNF184
27868792	1	6	-4.87397	-4.13464	0.00980427	0.00980427	1.09378e-06	3.55512e-05	27443202	rs67240003	rs13199649	0.814663	rs67240003	T	C	0.00980427	ZNF184
27905509	1	6	-4.91264	-4.1383	0.00969061	0.00969061	8.98586e-07	3.49889e-05	27443202	rs67240003	rs67040724	0.814663	rs67240003	C	T	0.00969061	ZNF184
27932301	1	6	-4.86461	-4.21536	0.00751616	0.00751616	1.14682e-06	2.4938e-05	27443202	rs67240003	rs67662114	0.814663	rs67240003	A	G	0.00751616	ZNF184
27938484	1	6	-4.86663	-4.17235	0.00867576	0.00867576	1.13518e-06	3.01469e-05	27443202	rs67240003	rs13216117	0.814663	rs67240003	G	A	0.00867576	ZNF184
27943369	1	6	-4.86032	-4.17875	0.00850308	0.00850308	1.17193e-06	2.93117e-05	27443202	rs67240003	rs36101351	0.814663	rs67240003	T	C	0.00850308	ZNF184
27945396	1	6	-4.85595	-4.18119	0.00843699	0.00843699	1.1981e-06	2.89982e-05	27443202	rs67240003	rs28360499	0.802183	rs67240003	A	G	0.00843699	ZNF184
28017250	1	6	-4.87873	-4.15056	0.00930916	0.00930916	1.06772e-06	3.31659e-05	27443202	rs67240003	rs13200214	0.801766	rs67240003	T	C	0.00930916	ZNF184
28038929	1	6	-4.80402	-4.13937	0.00965735	0.00965735	1.55515e-06	3.4826e-05	27443202	rs67240003	rs71559070	0.814663	rs67240003	A	G	0.00965735	ZNF184
28060239	1	6	-4.86339	-4.187	0.00827984	0.00827984	1.15395e-06	2.82661e-05	27443202	rs67240003	rs13197574	0.814663	rs67240003	C	T	0.00827984	ZNF184
28065801	1	6	-4.86268	-4.18569	0.00831548	0.00831548	1.15807e-06	2.84305e-05	27443202	rs67240003	rs34166054	0.814663	rs67240003	C	T	0.00831548	ZNF184
28073881	1	6	-4.87013	-4.18414	0.00835734	0.00835734	1.11525e-06	2.86248e-05	27443202	rs67240003	rs34662244	0.814663	rs67240003	A	G	0.00835734	ZNF184
28079598	1	6	-4.87431	-4.18284	0.00839252	0.00839252	1.09189e-06	2.87891e-05	27443202	rs67240003	rs13203816	0.814663	rs67240003	C	T	0.00839252	ZNF184
28080628	1	6	-4.87561	-4.18237	0.00840526	0.00840526	1.08472e-06	2.88489e-05	27443202	rs67240003	rs34588114	0.814663	rs67240003	A	C	0.00840526	ZNF184
28081758	1	6	-4.87547	-4.18166	0.00842432	0.00842432	1.08548e-06	2.89385e-05	27443202	rs67240003	rs34371502	0.814663	rs67240003	C	T	0.00842432	ZNF184
28089481	1	6	-4.87671	-4.18014	0.00846541	0.00846541	1.07868e-06	2.91326e-05	27443202	rs67240003	rs71559072	0.814663	rs67240003	T	C	0.00846541	ZNF184
28091580	1	6	-4.87623	-4.17852	0.00850933	0.00850933	1.08132e-06	2.93416e-05	27443202	rs67240003	rs35345226	0.814663	rs67240003	G	A	0.00850933	ZNF184
28114818	1	6	-4.83055	-4.17725	0.00854362	0.00854362	1.36155e-06	2.95057e-05	27443202	rs67240003	rs35749575	0.814663	rs67240003	T	G	0.00854362	ZNF184
28119055	1	6	-4.83261	-4.17202	0.00868487	0.00868487	1.34756e-06	3.01916e-05	27443202	rs67240003	rs72846780	0.814663	rs67240003	C	T	0.00868487	ZNF184
28124114	1	6	-4.83326	-4.16845	0.00878116	0.00878116	1.34314e-06	3.06684e-05	27443202	rs67240003	rs13205911	0.814663	rs67240003	T	C	0.00878116	ZNF184
28129231	1	6	-4.83546	-4.16449	0.00888764	0.00888764	1.32838e-06	3.12043e-05	27443202	rs67240003	rs13197175	0.802183	rs67240003	T	C	0.00888764	ZNF184
28129232	1	6	-4.81339	-4.13474	0.0098013	0.0098013	1.48389e-06	3.55364e-05	27443202	rs67240003	rs13197176	0.814663	rs67240003	T	C	0.0098013	ZNF184
28130089	1	6	-4.8369	-4.16265	0.00893726	0.00893726	1.31878e-06	3.14573e-05	27443202	rs67240003	rs13201308	0.814663	rs67240003	T	C	0.00893726	ZNF184
28130450	1	6	-4.83763	-4.1619	0.00895757	0.00895757	1.31398e-06	3.15614e-05	27443202	rs67240003	rs34765154	0.814663	rs67240003	A	G	0.00895757	ZNF184
28134221	1	6	-4.83852	-4.15933	0.00903581	0.00903581	1.30806e-06	3.19183e-05	27443202	rs67240003	rs35098436	0.814663	rs67240003	C	T	0.00903581	ZNF184
28150878	1	6	-4.90506	-4.15231	0.00925472	0.00925472	9.33984e-07	3.29136e-05	27443202	rs67240003	rs34832585	0.814663	rs67240003	T	C	0.00925472	ZNF184
30078275	1	6	-4.27728	-4.145	0.00948237	0.00948237	1.8919e-05	3.39816e-05	30103360	rs1541269	rs2523989	0.78183	rs67240003	T	C	0.00948237	ZNF184
30103360	1	6	-4.43227	-4.20138	0.00789013	0.00789013	9.32444e-06	2.65295e-05	30103360	rs1541269	rs1541269	1	rs67240003	A	G	0.00789013	ZNF184
33919214	2	8	3.80862	4.15376	0.0098864	0.0098864	0.000139744	3.27057e-05	33956332	rs60078152	rs79292269	0.989503	rs6990255	T	C	0.0098864	RPL10AP3
33926450	2	8	3.80734	4.14792	0.00992584	0.00992584	0.00014047	3.35516e-05	33956332	rs60078152	rs112815367	0.989503	rs6990255	T	G	0.00992584	RPL10AP3
33940267	2	8	3.85269	4.169	0.00876622	0.00876622	0.000116827	3.05939e-05	33956332	rs60078152	rs10107670	0.989503	rs6990255	A	G	0.00876622	RPL10AP3
33944534	2	8	3.85496	4.19051	0.00854848	0.00854848	0.000115749	2.78324e-05	33956332	rs60078152	rs10110998	0.989503	rs6990255	G	A	0.00854848	RPL10AP3
33945807	2	8	3.85596	4.19297	0.00852202	0.00852202	0.000115277	2.75332e-05	33956332	rs60078152	rs28551524	0.989503	rs6990255	C	T	0.00852202	RPL10AP3
33951427	2	8	3.8472	4.19959	0.00875351	0.00875351	0.000119474	2.67394e-05	33956332	rs60078152	rs4367531	1	rs6990255	C	T	0.00875351	RPL10AP3
33955872	2	8	3.82849	4.26189	0.00927371	0.00927371	0.000128931	2.02703e-05	33956332	rs60078152	rs7840675	0.959289	rs6990255	C	T	0.00927371	RPL10AP3
33956332	2	8	3.93115	4.20151	0.00788665	0.00788665	8.4541e-05	2.65145e-05	33956332	rs60078152	rs60078152	1	rs6990255	T	C	0.00788665	RPL10AP3
33957418	2	8	3.85058	4.2155	0.00866424	0.00866424	0.000117837	2.49229e-05	33956332	rs60078152	rs10088298	1	rs6990255	C	T	0.00866424	RPL10AP3
33962509	2	8	3.85855	4.21012	0.00845343	0.00845343	0.000114062	2.5524e-05	33956332	rs60078152	rs11994639	1	rs6990255	T	C	0.00845343	RPL10AP3
33967334	2	8	3.81526	4.30253	0.00968202	0.00968202	0.000136039	1.68863e-05	33956332	rs60078152	rs1495213	0.959289	rs6990255	G	A	0.00968202	RPL10AP3
34093230	2	8	3.8667	4.13047	0.00993354	0.00993354	0.000110318	3.62017e-05	34093230	rs2729980	rs2729980	1	rs6990255	A	G	0.00993354	RPL10AP3
34126948	2	8	4.3502	4.21441	0.00753839	0.00753839	1.36016e-05	2.50432e-05	34126948	rs6990255	rs6990255	1	rs6990255	T	C	0.00753839	RPL10AP3
41153879	3	22	-4.74249	-4.21714	0.00747462	0.00747462	2.1111e-06	2.47424e-05	41153879	rs5758064	rs5758064	1	rs5758064	C	T	0.00747462	SLC25A17
The most strongly associated lead SNPs in independent genomic loci are shown after merging regions < 250 KB apart into a single locus. ANNOVAR = functional variant classification based on position in or outside of a gene; CADD = Combined Annotation-Dependent depletion score, which predict how deleterious the SNP effect is on protein structure/function (higher scores indicate more deleterious); Re…

## Sheet: Table S2
Table S2| The significant SNP between BD I and BD II by CC-GWAS analysis
SNP	CHR	BP	A1	A2	b.OLS	se.OLS	p.OLS	b.Exact	Se.Exact	p.Exact	Loci
rs12154473	7	1982181	A	G	0.0117	0.00211	2.83e-08	0.0435	0.0108	6.07e-05	MAD1L1
CHR, chromosome; b.OLS, beta by ordinary least squares weighted; se.OLS, standard error by ordinary least squares weighted; p.OLS, p-value by ordinary least squares weighted; b.Exact, beta by exact weighted; se.OLS, standard error by exact weighted; p.OLS, p-value by exact weighted

## Sheet: Table S3
Table S3 | Significant SNPs between BD I and BD II from CC-GWAS results by FUMA
rsID	chr	pos	non_effect_allele	effect_allele	MAF	gwasP	r2	IndSigSNP	GenomicLocus	nearestGene	dist	func	CADD	RDB	minChrState	commonChrState	posMapFilt	eqtlMapFilt	ciMapFilt
rs12154473	7	1982181	A	G	0.4115	8.31e-12	1	rs12154473	1	MAD1L1	0	intronic	1.355	4	5	5	1	1	1
rs10650434	7	2025096	ACT	A	0.4205	NA	0.922046	rs12154473	1	MAD1L1	0	intronic	2.3	NA	4	5	1	1	1
rs11763870	7	2027448	C	T	0.4195	NA	0.917982	rs12154473	1	MAD1L1	0	intronic	2.678	5	4	5	1	1	1
rs58120505	7	2029867	T	C	0.4205	NA	0.914709	rs12154473	1	MAD1L1	0	intronic	0.53	5	4	5	1	1	1
rs12668848	7	2020995	G	A	0.4205	NA	0.914295	rs12154473	1	MAD1L1	0	intronic	2.98	5	4	5	1	1	1
rs6461049	7	2017445	T	C	0.4384	NA	0.882848	rs12154473	1	MAD1L1	0	intronic	0.914	5	3	5	1	1	1
rs10479762	7	2045351	C	T	0.4304	NA	0.880188	rs12154473	1	MAD1L1	0	intronic	10.24	7	4	5	1	1	1
rs871925	7	2047875	A	G	0.4304	NA	0.880188	rs12154473	1	MAD1L1	0	intronic	0.151	2b	4	5	1	1	1
rs13227554	7	2048220	C	G	0.4304	NA	0.880188	rs12154473	1	MAD1L1	0	intronic	0.033	5	4	5	1	1	1
rs10950456	7	1979750	A	G	0.4344	NA	0.860248	rs12154473	1	MAD1L1	0	UTR5	4.712	NA	1	2	1	1	1
rs7792631	7	1982779	C	T	0.3718	NA	0.829727	rs12154473	1	MAD1L1	0	intronic	0.153	5	5	5	1	1	1
rs13244345	7	1973004	A	G	0.4245	NA	0.829291	rs12154473	1	MAD1L1	0	intronic	3.567	5	4	5	1	1	1
rs11557347	7	1979741	G	A	0.4235	NA	0.82446	rs12154473	1	MAD1L1	0	UTR5	0.973	NA	1	2	1	1	1
rs4721287	7	2028663	A	C	0.3877	NA	0.803823	rs12154473	1	MAD1L1	0	intronic	1.878	5	4	5	1	1	1
rs60432611	7	2029629	G	C	0.3877	NA	0.803823	rs12154473	1	MAD1L1	0	intronic	5.002	5	4	5	1	1	1
rs56727870	7	2029940	T	C	0.3877	NA	0.803823	rs12154473	1	MAD1L1	0	intronic	4.449	5	4	5	1	1	1
rs60995052	7	2030007	G	C	0.3877	NA	0.803823	rs12154473	1	MAD1L1	0	intronic	2.823	5	2	5	1	1	1
rs60755037	7	2030104	G	A	0.3877	NA	0.803823	rs12154473	1	MAD1L1	0	intronic	0.073	5	2	5	1	1	1
rs57216949	7	2030287	G	T	0.3877	NA	0.803823	rs12154473	1	MAD1L1	0	intronic	1.379	5	2	5	1	1	1
rs11773316	7	2027354	C	T	0.3867	NA	0.800161	rs12154473	1	MAD1L1	0	intronic	0.977	5	4	5	1	1	1
rs4721282	7	2025040	A	G	0.3887	NA	0.799798	rs12154473	1	MAD1L1	0	intronic	1.029	5	4	5	1	1	1
rs4721264	7	2012997	G	A	0.3857	NA	0.798624	rs12154473	1	MAD1L1	0	intronic	1.403	5	4	5	1	1	1
rs59574136	7	2036460	T	C	0.3926	NA	0.792273	rs12154473	1	MAD1L1	0	intronic	2.887	5	5	5	1	1	1
rs55689856	7	2037215	G	A	0.3926	NA	0.792273	rs12154473	1	MAD1L1	0	intronic	0.124	5	5	5	1	1	1
rs11765639	7	1986738	G	A	0.3797	NA	0.789078	rs12154473	1	MAD1L1	0	intronic	0.607	5	4	5	1	1	1
rs11765550	7	2027324	G	A	0.3897	NA	0.782606	rs12154473	1	MAD1L1	0	intronic	0.981	5	4	5	1	1	1
rs11765549	7	2027311	G	T	0.3907	NA	0.77864	rs12154473	1	MAD1L1	0	intronic	1.666	5	4	5	1	1	1
rs12668156	7	2019875	G	A	0.3827	NA	0.77309	rs12154473	1	MAD1L1	0	intronic	0.442	2c	2	5	1	1	1
rs4721190	7	1954732	G	A	0.4245	4.79e-10	0.771774	rs12154473	1	MAD1L1	0	intronic	0.787	5	4	5	1	1	1
rs1107591	7	2041638	G	A	0.3986	NA	0.771271	rs12154473	1	MAD1L1	0	intronic	3.568	NA	4	5	1	1	1
rs11766575	7	2005747	T	C	0.3907	NA	0.770963	rs12154473	1	MAD1L1	0	intronic	0.526	5	4	5	1	1	1
rs12666575	7	2004421	C	T	0.3877	NA	0.768313	rs12154473	1	MAD1L1	0	intronic	1.252	5	4	5	1	1	1
rs10950473	7	1999453	G	A	0.3877	NA	0.767539	rs12154473	1	MAD1L1	0	intronic	4.946	5	5	5	1	1	1
rs4721294	7	2036550	T	C	0.3996	NA	0.767441	rs12154473	1	MAD1L1	0	intronic	2.041	5	5	5	1	1	1
rs4721295	7	2036669	T	G	0.3996	NA	0.767441	rs12154473	1	MAD1L1	0	intronic	5.008	5	5	5	1	1	1
rs1107592	7	2041432	A	G	0.3996	NA	0.767441	rs12154473	1	MAD1L1	0	intronic	1.229	NA	4	5	1	1	1
rs550413675	7	1918208	T	C	0.003976	NA	0.766579	rs12154473	1	MAD1L1	0	intronic	3.882	NA	4	5	1	0	1
7:1918208:T:TAA	7	1918208	T	TAA	0.4195	NA	0.766579	rs12154473	1	MAD1L1	0	NA	1.654	NA	4	5	1	1	1
7:1918208:T:TA	7	1918208	T	TA	0.007952	NA	0.766579	rs12154473	1	MAD1L1	0	NA	1.695	NA	4	5	1	0	1
rs79950306	7	2022063	C	G	0.3847	NA	0.764994	rs12154473	1	MAD1L1	0	intronic	0.291	6	5	5	1	1	1
rs111979702	7	1925120	GGT	G	0.4354	NA	0.761838	rs12154473	1	MAD1L1	0	intronic	3.096	NA	4	5	1	1	0
rs12699449	7	1951227	G	C	0.4304	NA	0.761177	rs12154473	1	MAD1L1	0	intronic	3.262	5	4	5	1	1	1
rs11772205	7	1951236	C	T	0.4304	2.81e-10	0.761177	rs12154473	1	MAD1L1	0	intronic	1.858	5	4	5	1	1	1
rs6461005	7	1947687	A	G	0.4284	1.91e-10	0.760439	rs12154473	1	MAD1L1	0	intronic	4.999	5	4	5	1	1	1
rs6967442	7	1926090	A	G	0.4404	4.8e-10	0.760318	rs12154473	1	MAD1L1	0	intronic	7.216	5	4	5	1	1	0
rs10265944	7	1918337	C	T	0.4215	9.08e-10	0.760287	rs12154473	1	MAD1L1	0	intronic	1.448	7	4	5	1	1	1
rs58227534	7	2046328	A	G	0.3976	NA	0.759797	rs12154473	1	MAD1L1	0	intronic	3.762	5	4	5	1	1	1
rs12670737	7	2046830	C	T	0.3976	NA	0.759797	rs12154473	1	MAD1L1	0	intronic	0.053	5	4	5	1	1	1
rs871924	7	2047845	A	G	0.3976	NA	0.759797	rs12154473	1	MAD1L1	0	intronic	0.648	5	4	5	1	1	1
rs4719391	7	2048136	T	C	0.3976	NA	0.759797	rs12154473	1	MAD1L1	0	intronic	3.607	5	4	5	1	1	1
rs2008263	7	2048335	A	G	0.3976	NA	0.759797	rs12154473	1	MAD1L1	0	intronic	0.752	NA	4	5	1	1	1
rs11771625	7	2050401	C	T	0.3976	NA	0.759797	rs12154473	1	MAD1L1	0	intronic	2.183	5	4	5	1	1	1
rs10275045	7	1920826	C	T	0.4175	1.06e-09	0.759303	rs12154473	1	MAD1L1	0	intronic	0.07	5	4	5	1	1	0
rs10244946	7	1921068	G	A	0.4175	9.37e-10	0.759303	rs12154473	1	MAD1L1	0	intronic	0.184	5	4	5	1	1	0
rs10227517	7	1950292	A	T	0.4314	NA	0.758674	rs12154473	1	MAD1L1	0	intronic	1.276	5	4	5	1	1	1
rs10243920	7	1950385	G	A	0.4314	4.74e-10	0.758674	rs12154473	1	MAD1L1	0	intronic	0.937	5	4	5	1	1	1
rs10274300	7	1950405	C	G	0.4314	NA	0.758674	rs12154473	1	MAD1L1	0	intronic	0.204	5	4	5	1	1	1
rs4721185	7	1951109	T	C	0.4314	7.86e-10	0.758674	rs12154473	1	MAD1L1	0	intronic	1.81	5	4	5	1	1	1
rs6944877	7	1952582	T	G	0.4314	3.99e-10	0.758674	rs12154473	1	MAD1L1	0	intronic	10.66	3a	2	5	1	1	1
rs12699453	7	1953056	C	T	0.4314	5.13e-10	0.758674	rs12154473	1	MAD1L1	0	intronic	0.196	5	2	5	1	1	1
rs6950330	7	1953606	T	C	0.4314	4.97e-10	0.758674	rs12154473	1	MAD1L1	0	intronic	4.162	5	2	5	1	1	1
rs10950422	7	1926577	T	C	0.4394	5.99e-10	0.756836	rs12154473	1	MAD1L1	0	intronic	1.529	4	3	5	1	1	0
rs12534679	7	1926745	G	A	0.4394	NA	0.756836	rs12154473	1	MAD1L1	0	intronic	0.625	5	3	5	1	1	0
rs10950415	7	1914477	A	G	0.4225	6.03e-10	0.756739	rs12154473	1	MAD1L1	0	intronic	7.513	2b	2	15	1	1	1
rs12669758	7	1914757	C	T	0.4225	5.57e-10	0.756739	rs12154473	1	MAD1L1	0	intronic	1.09	5	2	15	1	1	1
rs6952727	7	1947958	A	G	0.4274	3.2e-10	0.756271	rs12154473	1	MAD1L1	0	intronic	4.068	5	4	5	1	1	1
rs60605830	7	1949198	A	G	0.4274	NA	0.756271	rs12154473	1	MAD1L1	0	intronic	3.812	2b	4	5	1	1	1
rs73048162	7	1949328	T	C	0.4274	3.1e-10	0.756271	rs12154473	1	MAD1L1	0	intronic	1.277	4	4	5	1	1	1
rs6950151	7	1953521	T	C	0.4324	4.59e-10	0.756207	rs12154473	1	MAD1L1	0	intronic	0.812	5	2	5	1	1	1
rs6964522	7	1953523	C	T	0.4324	6.51e-10	0.756207	rs12154473	1	MAD1L1	0	intronic	0.593	5	2	5	1	1	1
rs10230383	7	1950113	T	C	0.4324	3.14e-10	0.755262	rs12154473	1	MAD1L1	0	intronic	1.805	5	4	5	1	1	1
7:1949507:G:T	7	1949507	T	G	0.4284	NA	0.754671	rs12154473	1	MAD1L1	0	intronic	4.101	NA	4	5	1	1	1
rs3800908	7	2159437	C	T	0.4324	1.22e-07	0.753419	rs12154473	1	MAD1L1	0	intronic	1.145	4	2	5	1	1	1
rs10269191	7	1915731	A	G	0.4235	6.43e-10	0.753205	rs12154473	1	MAD1L1	0	intronic	5.589	4	2	15	1	1	1
rs10232234	7	1948110	G	T	0.4264	NA	0.753036	rs12154473	1	MAD1L1	0	intronic	2.307	7	4	5	1	1	1
rs6970033	7	1948087	G	A	0.4284	NA	0.752808	rs12154473	1	MAD1L1	0	intronic	0.403	7	4	5	1	1	1
rs6970034	7	1948088	G	A	0.4284	NA	0.752808	rs12154473	1	MAD1L1	0	intronic	0.575	7	4	5	1	1	1
rs10280993	7	1948096	T	C	0.4284	NA	0.752808	rs12154473	1	MAD1L1	0	intronic	4.083	7	4	5	1	1	1
rs5881916	7	2048406	A	AG	0.3956	NA	0.7522	rs12154473	1	MAD1L1	0	intronic	1.555	NA	2	5	1	1	1
rs2056479	7	1954273	G	A	0.4274	7.03e-10	0.749566	rs12154473	1	MAD1L1	0	intronic	1.705	5	4	5	1	1	1
rs4719336	7	1916397	T	C	0.4235	1.64e-09	0.748266	rs12154473	1	MAD1L1	0	intronic	0.998	3a	4	15	1	1	1
rs4719431	7	2140312	T	C	0.4324	1.29e-07	0.742939	rs12154473	1	MAD1L1	0	intronic	2.06	4	4	5	1	1	1
rs10224497	7	2149967	A	G	0.4344	6.72e-08	0.742793	rs12154473	1	MAD1L1	0	intronic	4.794	1b	2	7	1	1	1
rs79610527	7	1910628	T	C	0.4294	NA	0.742665	rs12154473	1	MAD1L1	0	intronic	0.19	5	4	15	1	1	1
rs34116866	7	1953656	TC	T	0.4185	NA	0.742309	rs12154473	1	MAD1L1	0	intronic	2.919	NA	2	5	1	1	1
rs10950413	7	1912988	A	G	0.4284	1.38e-09	0.73944	rs12154473	1	MAD1L1	0	intronic	0.148	5	2	15	1	1	1
rs12699646	7	2093162	G	T	0.3827	NA	0.737967	rs12154473	1	MAD1L1	0	intronic	4.951	5	4	5	1	1	1
rs71523266	7	1909992	T	C	0.4314	NA	0.735814	rs12154473	1	MAD1L1	0	intronic	1.286	5	4	15	1	1	1
rs4644136	7	1900208	C	T	0.4036	NA	0.73281	rs12154473	1	MAD1L1	0	intronic	1.307	5	1	15	1	1	1
rs3800909	7	2159594	C	G	0.4225	NA	0.732792	rs12154473	1	MAD1L1	0	intronic	0.483	3a	2	5	1	1	1
rs60137119	7	2083664	A	G	0.3827	NA	0.732071	rs12154473	1	MAD1L1	0	intronic	1.214	5	4	5	1	1	1
rs11770254	7	2155250	C	G	0.4274	NA	0.730634	rs12154473	1	MAD1L1	0	intronic	2.696	5	2	5	1	1	1
rs11770255	7	2155251	C	G	0.4274	NA	0.730634	rs12154473	1	MAD1L1	0	intronic	2.538	5	2	5	1	1	1
7:2171450:C:T	7	2171450	T	C	0.4384	NA	0.730414	rs12154473	1	MAD1L1	0	intronic	1.295	NA	4	5	1	1	1
rs35008854	7	2165520	GT	G	0.4235	NA	0.730312	rs12154473	1	MAD1L1	0	intronic	2.163	NA	4	5	1	1	1
rs2398706	7	2156338	A	T	0.4254	NA	0.729945	rs12154473	1	MAD1L1	0	intronic	1.56	4	2	7	1	1	1
rs1860831	7	2160931	T	C	0.4254	2.49e-07	0.729945	rs12154473	1	MAD1L1	0	intronic	3.129	5	4	5	1	1	1
rs3778977	7	2159746	C	T	0.4215	6.79e-08	0.729709	rs12154473	1	MAD1L1	0	intronic	0.115	3a	2	5	1	1	1
rs3800913	7	2163237	A	G	0.4215	6.26e-08	0.729709	rs12154473	1	MAD1L1	0	intronic	0.002	2b	3	5	1	1	1
rs10950448	7	1966492	G	C	0.3926	NA	0.72908	rs12154473	1	MAD1L1	0	intronic	1.352	4	2	5	1	1	1
rs6950627	7	2086672	C	T	0.3797	NA	0.728846	rs12154473	1	MAD1L1	0	intronic	0.33	5	1	5	1	1	1
rs59619245	7	2068630	C	T	0.3857	NA	0.727777	rs12154473	1	MAD1L1	0	intronic	1.268	4	5	9	1	1	1
rs2280546	7	1976863	G	A	0.3887	NA	0.726823	rs12154473	1	MAD1L1	0	intronic	1.211	NA	3	5	1	1	1
rs1801368	7	1976457	C	T	0.3877	NA	0.723971	rs12154473	1	MAD1L1	0	exonic	14.43	NA	3	5	1	1	1
rs2280550	7	1976556	G	A	0.3877	NA	0.723971	rs12154473	1	MAD1L1	0	intronic	6.658	NA	3	5	1	1	1
rs2280548	7	1976667	G	T	0.3877	NA	0.723971	rs12154473	1	MAD1L1	0	intronic	1.543	NA	3	5	1	1	1
rs11764212	7	2067593	C	A	0.3867	NA	0.723831	rs12154473	1	MAD1L1	0	intronic	6.495	2b	5	9	1	1	1
rs73048919	7	2103637	C	A	0.3867	2.26e-07	0.723831	rs12154473	1	MAD1L1	0	intronic	2.574	4	4	5	1	1	1
rs4721217	7	1973579	C	T	0.3907	NA	0.721589	rs12154473	1	MAD1L1	0	intronic	3.059	5	4	5	1	1	1
rs12699483	7	1975624	C	G	0.3867	NA	0.721144	rs12154473	1	MAD1L1	0	intronic	0.895	5	3	5	1	1	1
rs1558465	7	2151398	G	C	0.4274	NA	0.718592	rs12154473	1	MAD1L1	0	intronic	0.031	3a	2	7	1	1	1
rs1476887	7	2151633	T	C	0.4274	1.74e-07	0.718592	rs12154473	1	MAD1L1	0	intronic	1.019	5	2	5	1	1	1
rs12671113	7	1965255	G	A	0.3887	NA	0.708363	rs12154473	1	MAD1L1	0	intronic	2.873	4	1	5	1	1	1
rs939946	7	2056253	C	G	0.3598	NA	0.707706	rs12154473	1	MAD1L1	0	intronic	0.245	5	4	5	1	1	1
rs10266703	7	1918941	C	A	0.4384	5.22e-08	0.705431	rs12154473	1	MAD1L1	0	intronic	0.812	6	4	5	1	1	1
rs12536062	7	1958672	G	A	0.3857	2.5e-09	0.700158	rs12154473	1	MAD1L1	0	intronic	0.771	5	4	5	1	1	1
rs6461026	7	1978539	G	A	0.4742	NA	0.698634	rs12154473	1	MAD1L1	0	intronic	7.947	5	1	5	1	1	1
rs4719366	7	1977906	G	A	0.3867	2.79e-06	0.698215	rs12154473	1	MAD1L1	0	intronic	5.868	2b	1	5	1	1	1
rs57633152	7	2042547	C	G	0.3827	NA	0.69115	rs12154473	1	MAD1L1	0	intronic	0.312	5	2	5	1	1	1
rs34961072	7	1948620	G	C	0.3867	NA	0.682072	rs12154473	1	MAD1L1	0	intronic	2.521	2b	4	5	1	1	1
rs11771283	7	2111184	T	C	0.4205	5.89e-07	0.678073	rs12154473	1	MAD1L1	0	intronic	0.188	5	4	5	1	1	1
rs4236274	7	1896413	A	G	0.3907	1.41e-07	0.676785	rs12154473	1	MAD1L1	0	intronic	5.835	4	2	15	1	1	1
rs4719432	7	2140330	A	G	0.4523	4.33e-07	0.676325	rs12154473	1	MAD1L1	0	intronic	2.123	2b	4	5	1	1	1
rs139700659	7	1931171	ATAAAAT	A	0.3887	NA	0.675372	rs12154473	1	MAD1L1	0	intronic	0.451	NA	4	5	1	1	0
rs57849703	7	2022777	G	A	0.3529	NA	0.674594	rs12154473	1	MAD1L1	0	intronic	0.117	5	5	5	1	1	1
rs3778994	7	2175855	C	A	0.4085	1.63e-06	0.673497	rs12154473	1	MAD1L1	0	intronic	0.35	5	4	5	1	1	1
rs4721146	7	1919539	C	T	0.3926	NA	0.673105	rs12154473	1	MAD1L1	0	intronic	1.05	6	4	5	1	1	1
rs35487994	7	1920171	G	A	0.3926	6.86e-09	0.673105	rs12154473	1	MAD1L1	0	intronic	0.116	5	4	15	1	1	0
rs147077171	7	1929211	C	CG	0.3926	NA	0.673105	rs12154473	1	MAD1L1	0	intronic	0.444	NA	4	5	1	1	0
rs574371423	7	1929212	A	AG	0.3926	NA	0.673105	rs12154473	1	MAD1L1	0	intronic	0.122	NA	4	5	1	1	0
rs6945719	7	1932688	G	A	0.3857	NA	0.671829	rs12154473	1	MAD1L1	0	intronic	0.054	5	4	5	1	1	0
rs12667688	7	1931030	C	T	0.3897	9.49e-08	0.67153	rs12154473	1	MAD1L1	0	intronic	0.038	6	4	5	1	1	0
rs11768206	7	1932151	T	G	0.3897	3.83e-09	0.67153	rs12154473	1	MAD1L1	0	intronic	3.197	2b	4	5	1	1	0
rs12669518	7	1921429	G	C	0.3897	NA	0.669439	rs12154473	1	MAD1L1	0	intronic	0.627	5	2	5	1	1	0
rs28970524	7	1927484	C	T	0.3936	NA	0.669299	rs12154473	1	MAD1L1	0	intronic	5.381	3a	3	4	1	1	0
rs4721184	7	1950784	T	C	0.3966	1.67e-09	0.668784	rs12154473	1	MAD1L1	0	intronic	6.684	5	4	5	1	1	1
rs12669956	7	1931113	A	C	0.3907	NA	0.667702	rs12154473	1	MAD1L1	0	intronic	0.219	NA	4	5	1	1	0
rs34922657	7	1938655	C	T	0.3907	1.08e-09	0.667702	rs12154473	1	MAD1L1	0	intronic	0.022	2b	3	5	1	1	0
rs12669937	7	1939765	C	T	0.3907	1.13e-09	0.667702	rs12154473	1	MAD1L1	0	intronic	6.175	5	2	5	1	1	0
rs4236277	7	1942270	C	T	0.3907	1.92e-09	0.667702	rs12154473	1	MAD1L1	0	intronic	0.065	5	4	5	1	1	1
rs12699439	7	1942866	T	C	0.3907	3.97e-09	0.667702	rs12154473	1	MAD1L1	0	intronic	6.704	7	4	5	1	1	1
rs11761270	7	1923695	C	T	0.3887	NA	0.66675	rs12154473	1	MAD1L1	0	intronic	3.104	4	2	5	1	1	0
rs12537348	7	1948172	C	G	0.3956	NA	0.66609	rs12154473	1	MAD1L1	0	intronic	0.034	7	4	5	1	1	1
rs1113736	7	1992992	T	C	0.4225	NA	0.66595	rs12154473	1	MAD1L1	0	intronic	0.594	5	4	5	1	1	1
rs141450539	7	1917035	C	G	0.3946	NA	0.665508	rs12154473	1	MAD1L1	0	intronic	11.99	5	5	15	1	1	1
rs12532128	7	1925454	T	C	0.3946	NA	0.665508	rs12154473	1	MAD1L1	0	intronic	4.236	5	4	5	1	1	0
rs11761818	7	1935273	C	T	0.3917	1.53e-09	0.664971	rs12154473	1	MAD1L1	0	intronic	0.1	5	2	5	1	1	0
rs2056480	7	1954301	G	A	0.3936	NA	0.664952	rs12154473	1	MAD1L1	0	intronic	1.189	5	4	5	1	1	1
rs11771973	7	1950440	C	G	0.3966	NA	0.663487	rs12154473	1	MAD1L1	0	intronic	0.219	5	4	5	1	1	1
rs13224989	7	1953766	C	G	0.3966	NA	0.663487	rs12154473	1	MAD1L1	0	intronic	0.504	5	2	5	1	1	1
rs140022817	7	1927297	ATGTG	A	0.3936	NA	0.662787	rs12154473	1	MAD1L1	0	intronic	4.948	NA	3	4	1	1	0
rs1859993	7	2183702	A	G	0.4095	2e-06	0.662426	rs12154473	1	MAD1L1	0	intronic	0.739	NA	4	4	1	1	1
rs3800923	7	2184673	A	G	0.4095	1.84e-06	0.662426	rs12154473	1	MAD1L1	0	intronic	0.46	5	4	4	1	1	1
rs2056481	7	1955435	A	G	0.3946	NA	0.662297	rs12154473	1	MAD1L1	0	intronic	2.35	5	4	5	1	1	1
rs34145223	7	1926237	G	A	0.3956	4.62e-09	0.661732	rs12154473	1	MAD1L1	0	intronic	1.38	5	4	5	1	1	0
rs35603667	7	1918367	TCCC	T	0.4662	NA	0.6612	rs12154473	1	MAD1L1	0	intronic	0.771	NA	4	5	1	1	1
rs34296663	7	1935245	C	T	0.3926	1.62e-09	0.66118	rs12154473	1	MAD1L1	0	intronic	3.097	5	2	5	1	1	0
rs10263703	7	1895629	G	C	0.3877	NA	0.660976	rs12154473	1	MAD1L1	0	intronic	0.083	2b	2	15	1	1	1
rs12531315	7	1953650	C	G	0.3976	NA	0.660923	rs12154473	1	MAD1L1	0	intronic	2.928	5	2	5	1	1	1
rs4421257	7	1955152	T	C	0.3966	NA	0.660136	rs12154473	1	MAD1L1	0	intronic	4.066	5	4	5	1	1	1
rs4721167	7	1933224	C	T	0.3877	6.11e-09	0.65759	rs12154473	1	MAD1L1	0	intronic	1.073	5	4	5	1	1	0
rs2398709	7	2112548	C	T	0.3847	5.6e-06	0.657337	rs12154473	1	MAD1L1	0	intronic	4.601	NA	4	5	1	1	1
rs12536261	7	1953571	G	A	0.3986	5.05e-09	0.657231	rs12154473	1	MAD1L1	0	intronic	2.35	5	2	5	1	1	1
rs12537914	7	1948359	C	T	0.3946	2.53e-09	0.657034	rs12154473	1	MAD1L1	0	intronic	4.444	5	4	5	1	1	1
rs34269264	7	1948712	C	T	0.3946	2.49e-09	0.657034	rs12154473	1	MAD1L1	0	intronic	0.233	2b	4	5	1	1	1
rs35582663	7	1948756	G	A	0.3946	2.45e-09	0.657034	rs12154473	1	MAD1L1	0	intronic	0.358	4	4	5	1	1	1
rs4513875	7	1928159	C	T	0.3956	9.94e-08	0.656332	rs12154473	1	MAD1L1	0	intronic	0.876	4	3	4	1	1	0
rs11762834	7	1895641	C	T	0.3797	3.35e-07	0.655452	rs12154473	1	MAD1L1	0	intronic	3.31	2b	2	15	1	1	1
rs2056478	7	1953897	C	T	0.3956	5.06e-09	0.65447	rs12154473	1	MAD1L1	0	intronic	2.907	5	2	5	1	1	1
rs111357851	7	1911381	C	G	0.4026	NA	0.653009	rs12154473	1	MAD1L1	0	intronic	3.221	5	4	15	1	1	1
rs71523270	7	1910110	T	C	0.4026	NA	0.651893	rs12154473	1	MAD1L1	0	intronic	0.207	5	4	15	1	1	1
rs12667600	7	1895755	C	A	0.3807	2.85e-07	0.651481	rs12154473	1	MAD1L1	0	intronic	0.685	4	2	15	1	1	1
rs1078112	7	1878453	T	A	0.3787	NA	0.650853	rs12154473	1	MAD1L1:AC110781.3	00:00:00	exonic	9.578	5	1	15	1	1	0
rs13233509	7	1878965	G	T	0.3787	2.12e-06	0.650853	rs12154473	1	MAD1L1:AC110781.3	00:00:00	intronic	2.079	5	1	15	1	1	0
rs10228057	7	1879779	A	T	0.3787	NA	0.650853	rs12154473	1	MAD1L1:AC110781.3	00:00:00	intronic	4.273	5	1	15	1	1	0
rs10807761	7	1945428	G	A	0.3907	1.11e-09	0.650639	rs12154473	1	MAD1L1	0	intronic	0.994	6	4	5	1	1	1
rs4721135	7	1912222	A	G	0.4016	NA	0.650273	rs12154473	1	MAD1L1	0	intronic	0.116	5	2	15	1	1	1
rs117125814	7	1910681	T	G	0.4036	NA	0.649352	rs12154473	1	MAD1L1	0	intronic	7.75	5	4	15	1	1	1
rs11764960	7	1950532	G	A	0.3907	4.91e-09	0.648353	rs12154473	1	MAD1L1	0	intronic	0.163	5	4	5	1	1	1
7:1878860:C:T	7	1878860	C	T	0.3777	NA	0.648238	rs12154473	1	MAD1L1:AC110781.3	00:00:00	intronic	0.135	2b	1	15	1	1	0
rs4236271	7	1881369	C	T	0.3797	9.08e-08	0.647856	rs12154473	1	MAD1L1:AC110781.3	00:00:00	intronic	1.48	5	4	15	1	1	1
rs10950399	7	1880699	C	T	0.3777	NA	0.647253	rs12154473	1	MAD1L1:AC110781.3	00:00:00	intronic	0.57	5	4	15	1	1	1
rs71523265	7	1909865	G	A	0.4006	NA	0.646417	rs12154473	1	MAD1L1	0	intronic	0.565	5	4	15	1	1	1
rs11771451	7	1945678	T	C	0.3936	NA	0.645732	rs12154473	1	MAD1L1	0	intronic	2.834	6	4	5	1	1	1
rs4719308	7	1877502	T	G	0.3807	NA	0.644909	rs12154473	1	MAD1L1	0	intronic	0.522	4	4	15	1	1	0
rs4721097	7	1877503	G	T	0.3807	NA	0.644909	rs12154473	1	MAD1L1	0	intronic	0.321	2b	4	15	1	1	0
rs71523271	7	1910374	G	A	0.3996	NA	0.642572	rs12154473	1	MAD1L1	0	intronic	5.611	7	4	15	1	1	1
rs75450597	7	1910768	C	A	0.3976	NA	0.642442	rs12154473	1	MAD1L1	0	intronic	5.387	5	4	15	1	1	1
rs4719311	7	1881813	C	T	0.3777	6.67e-08	0.641648	rs12154473	1	MAD1L1:AC110781.3	00:00:00	intronic	16.24	5	4	15	1	1	1
rs10239050	7	2158390	A	G	0.3996	2.28e-06	0.637363	rs12154473	1	MAD1L1	0	intronic	2.19	5	4	5	1	1	1
rs13312332	7	1900012	C	T	0.3668	NA	0.637154	rs12154473	1	MAD1L1	0	intronic	0.213	5	5	15	1	1	1
rs12672749	7	1900013	T	G	0.3668	NA	0.637154	rs12154473	1	MAD1L1	0	intronic	0.257	NA	5	15	1	1	1
rs3800917	7	2167939	G	A	0.3837	2.72e-06	0.635689	rs12154473	1	MAD1L1	0	intronic	4.208	5	4	5	1	1	1
rs12155225	7	1899479	T	C	0.3757	NA	0.635493	rs12154473	1	MAD1L1	0	intronic	1.784	5	4	15	1	1	1
rs3778983	7	2166319	T	G	0.4006	2.92e-06	0.634884	rs12154473	1	MAD1L1	0	intronic	0.099	5	4	5	1	1	1
rs35797753	7	1954914	G	A	0.3837	NA	0.633344	rs12154473	1	MAD1L1	0	intronic	1.26	5	4	5	1	1	1
rs12674189	7	1900003	G	C	0.3738	NA	0.629392	rs12154473	1	MAD1L1	0	intronic	5.419	5	5	15	1	1	1
rs55865401	7	2145720	G	C	0.4016	NA	0.62618	rs12154473	1	MAD1L1	0	intronic	1.013	4	5	5	1	1	1
rs11761670	7	1904709	C	T	0.3698	NA	0.623867	rs12154473	1	MAD1L1	0	intronic	0.233	5	4	15	1	1	1
rs3778978	7	2159817	A	G	0.3897	1.98e-06	0.620472	rs12154473	1	MAD1L1	0	intronic	1.916	4	2	5	1	1	1
rs4719443	7	2161099	A	G	0.3897	2.21e-06	0.620472	rs12154473	1	MAD1L1	0	intronic	4.996	4	4	5	1	1	1
rs1860832	7	2161849	G	A	0.3897	2.51e-06	0.620472	rs12154473	1	MAD1L1	0	intronic	4.683	5	4	5	1	1	1
rs13312316	7	1899935	C	T	0.3658	NA	0.619562	rs12154473	1	MAD1L1	0	intronic	4.612	5	5	15	1	1	1
rs2398705	7	2164995	G	A	0.3907	2.33e-06	0.617971	rs12154473	1	MAD1L1	0	intronic	2.028	NA	4	5	1	1	1
rs3800916	7	2166072	C	T	0.3907	NA	0.617971	rs12154473	1	MAD1L1	0	intronic	0.456	5	4	5	1	1	1
rs3778982	7	2166233	T	C	0.3907	2.28e-06	0.617971	rs12154473	1	MAD1L1	0	intronic	0.952	5	4	5	1	1	1
rs3778984	7	2166514	T	C	0.3907	2.4e-06	0.617971	rs12154473	1	MAD1L1	0	intronic	0.191	5	4	5	1	1	1
rs4610628	7	1903100	C	T	0.3678	NA	0.616862	rs12154473	1	MAD1L1	0	intronic	0.317	2b	2	15	1	1	1
7:1906979:A:AC	7	1906979	A	AC	0.3688	NA	0.615985	rs12154473	1	MAD1L1	0	intronic	2.157	NA	4	15	1	1	1
rs3778965	7	2138296	G	A	0.3897	3.47e-06	0.615478	rs12154473	1	MAD1L1	0	intronic	0.268	5	5	5	1	1	1
rs57948882	7	1989950	T	TGTCC	0.339	NA	0.615268	rs12154473	1	MAD1L1	0	intronic	0.188	NA	4	5	1	1	1
rs6949794	7	1908727	G	A	0.3748	NA	0.613501	rs12154473	1	MAD1L1	0	intronic	0.592	5	5	15	1	1	1
rs12537865	7	2144323	C	T	0.3797	NA	0.613485	rs12154473	1	MAD1L1	0	intronic	10.93	4	2	7	1	1	1
rs3778964	7	2138109	C	T	0.3907	3.55e-06	0.613026	rs12154473	1	MAD1L1	0	intronic	0.799	5	2	5	1	1	1
rs73038441	7	2139286	T	C	0.3907	3.31e-06	0.613026	rs12154473	1	MAD1L1	0	intronic	3.736	4	2	5	1	1	1
rs73038442	7	2139457	C	T	0.3907	3.08e-06	0.613026	rs12154473	1	MAD1L1	0	intronic	4.644	4	2	7	1	1	1
rs3778969	7	2139990	G	A	0.3907	3.23e-06	0.613026	rs12154473	1	MAD1L1	0	intronic	3.11	4	2	7	1	1	1
rs4719436	7	2141239	G	A	0.3907	6.6e-05	0.613026	rs12154473	1	MAD1L1	0	intronic	0.325	5	4	5	1	1	1
rs111611027	7	2145629	T	C	0.495	NA	0.612864	rs12154473	1	MAD1L1	0	intronic	0.918	2b	5	5	1	1	1
rs4721411	7	2153071	C	T	0.3946	3.99e-06	0.611914	rs12154473	1	MAD1L1	0	intronic	0.144	7	5	5	1	1	1
rs2895202	7	2131829	T	C	0.3926	1.17e-06	0.611817	rs12154473	1	MAD1L1	0	intronic	2.664	NA	4	5	1	1	1
rs3800902	7	2144378	C	T	0.3907	9.97e-07	0.611762	rs12154473	1	MAD1L1	0	intronic	2.706	4	2	7	1	1	1
rs12672286	7	1907009	G	A	0.3738	NA	0.611045	rs12154473	1	MAD1L1	0	intronic	0.159	5	4	15	1	1	1
rs4721134	7	1912057	G	A	0.3767	NA	0.607882	rs12154473	1	MAD1L1	0	intronic	1.21	5	2	15	1	1	1
rs13311111	7	1943296	C	T	0.3698	NA	0.606641	rs12154473	1	MAD1L1	0	intronic	0.75	7	4	5	1	1	1
rs3778970	7	2143208	C	A	0.3857	8.99e-07	0.601881	rs12154473	1	MAD1L1	0	intronic	2.39	2b	2	7	1	1	1
rs4256490	7	1890764	G	A	0.3539	4.81e-07	0.600198	rs12154473	1	MAD1L1	0	intronic	3.029	5	3	15	1	1	1
rs4601204	7	1890925	C	T	0.3539	4.34e-07	0.600198	rs12154473	1	MAD1L1	0	intronic	0.111	5	3	15	1	1	1

## Sheet: Table S4
Table S4| Results for significant genes of BDI, BD II and CC-GWAS from gene-based tests conducted using MAGMA
Gene	Ensembl ID	CHR	Start BP	Stop BP	N SNPS	P value	N GENES	TRAIT	Novelty
AC005609.1	ENSG00000249034	5	140240341	140243224	9	1.4638e-06	18847	BD I
AC074091.13	ENSG00000205334	2	27928653	27938599	14	2.2253e-06	18847	BD I
AC110781.3	ENSG00000176349	7	1878222	1889567	70	7.095e-08	18847	BD I
ADCY2	ENSG00000078295	5	7396321	7830194	1077	1.0233e-07	18847	BD I	PGC3 BD
ADD3	ENSG00000148700	10	111756126	111895323	174	9.2674e-08	18847	BD I	PGC3 BD
AGPAT1	ENSG00000204310	6	32135989	32145873	20	2.4376e-06	18847	BD I
ALAS1	ENSG00000023330	3	52232102	52248343	14	1.2835e-06	18847	BD I
ALOX5AP	ENSG00000132965	13	31309645	31338556	116	5.9631e-08	18847	BD I
ANKHD1	ENSG00000131503	5	139781399	139929163	104	2.026e-06	18847	BD I
ANKHD1-EIF4EBP3	ENSG00000254996	5	139781493	139929154	104	2.026e-06	18847	BD I
B3GALTL	ENSG00000187676	13	31774073	31906413	296	3.8905e-07	18847	BD I
BCL11B	ENSG00000127152	14	99635624	99737861	245	1.8135e-06	18847	BD I	PGC3 BD
BTN2A1	ENSG00000112763	6	26458150	26476849	63	4.3326e-08	18847	BD I
C11orf80	ENSG00000173715	11	66511922	66610987	77	1.7829e-07	18847	BD I
C15orf53	ENSG00000175779	15	38988799	38992239	21	3.0691e-07	18847	BD I	PGC3 BD
C17orf53	ENSG00000125319	17	42219274	42239844	27	1.3571e-06	18847	BD I
CACNA1C	ENSG00000151067	12	2079952	2802108	1942	2.8032e-11	18847	BD I	PGC3 BD
CACNB2	ENSG00000165995	10	18429606	18830798	1459	8.1034e-10	18847	BD I	PGC3 BD
CADM2	ENSG00000175161	3	85008132	86123579	2678	2.312e-07	18847	BD I
CDAN1	ENSG00000140326	15	43015757	43029324	27	5.5413e-08	18847	BD I
CILP2	ENSG00000160161	19	19649057	19657468	16	2.7947e-07	18847	BD I
CNIH2	ENSG00000174871	11	66045661	66052772	7	3.804e-07	18847	BD I
CTC-260F20.3	ENSG00000258674	19	19627036	19646885	37	3.3679e-07	18847	BD I
SLIT3	ENSG00000184347	5	168088745	168728133	2102	7.92e-09	18830	BD II
CUL4A	ENSG00000139842	13	113862552	113919399	123	1.5143e-06	18847	BD I	PGC3 BD
DHRS11	ENSG00000108272	17	34948228	34957235	15	3.791e-07	18847	BD I
DOCK2	ENSG00000134516	5	169064251	169510386	1350	4.2753e-07	18847	BD I	PGC3 BD
DSCR8	ENSG00000198054	21	39493545	39560110	113	1.4473e-06	18847	BD I
FADS1	ENSG00000149485	11	61567099	61596790	33	2.0126e-10	18847	BD I
FADS2	ENSG00000134824	11	61560452	61634826	156	2.5487e-10	18847	BD I	PGC3 BD
FAM196B	ENSG00000204767	5	169291268	169407744	293	1.5833e-06	18847	BD I
FEN1	ENSG00000168496	11	61560109	61564716	3	4.4105e-07	18847	BD I
GAL3ST3	ENSG00000175229	11	65809423	65816651	14	3.1953e-07	18847	BD I
GGNBP2	ENSG00000005955	17	34900737	34946278	78	3.6601e-07	18847	BD I
GLI1	ENSG00000111087	12	57853918	57866045	29	9.8052e-07	18847	BD I
GLT8D1	ENSG00000016864	3	52728505	52740048	14	2.5955e-09	18847	BD I
GNL3	ENSG00000163938	3	52715172	52728508	20	7.8029e-09	18847	BD I
GNRH1	ENSG00000147437	8	25276776	25282170	6	6.4267e-07	18847	BD I
GPR35	ENSG00000178623	2	241544848	241570676	99	1.5845e-06	18847	BD I
GPR98	ENSG00000164199	5	89825161	90460038	1400	7.3088e-07	18847	BD I
GRINA	ENSG00000178719	8	145064226	145067583	3	4.6213e-08	18847	BD I
HAPLN4	ENSG00000187664	19	19366450	19373605	16	1.2432e-08	18847	BD I
HARS	ENSG00000170445	5	140052758	140071609	30	6.9927e-07	18847	BD I
HARS2	ENSG00000112855	5	140071011	140078889	11	1.6526e-07	18847	BD I
HIST1H1B	ENSG00000184357	6	27834570	27835359	4	2.2507e-07	18847	BD I
HIST1H2BN	ENSG00000233822	6	27806323	27823487	28	1.9195e-07	18847	BD I
HIST1H4L	ENSG00000198558	6	27840926	27841289	1	1.674e-07	18847	BD I
HTR6	ENSG00000158748	1	19991780	20006055	38	1.4126e-08	18847	BD I
IL2	ENSG00000109471	4	123372625	123377880	6	1.2901e-06	18847	BD I
ILF3	ENSG00000129351	19	10764937	10803093	49	5.1312e-08	18847	BD I
ITIH1	ENSG00000055957	3	52811603	52826078	31	6.0965e-07	18847	BD I	PGC3 BD
ITIH3	ENSG00000162267	3	52828784	52843025	22	2.7269e-07	18847	BD I
ITIH4	ENSG00000055955	3	52846991	52865495	42	9.9187e-08	18847	BD I
KCNB1	ENSG00000158445	20	47980414	48099184	399	1.2563e-09	18847	BD I	PGC3 BD
KCNJ15	ENSG00000157551	21	39529128	39679279	373	2.0026e-06	18847	BD I
KLC2	ENSG00000174996	11	66024765	66035331	13	3.4532e-07	18847	BD I
LCAT	ENSG00000213398	16	67973653	67978034	3	9.5469e-07	18847	BD I
LRFN4	ENSG00000173621	11	66624118	66627946	2	6.4293e-07	18847	BD I
LRRC57	ENSG00000180979	15	42834720	42841000	9	1.8148e-07	18847	BD I
LYSMD3	ENSG00000176018	5	89811428	89825401	28	1.6912e-06	18847	BD I
MAD1L1	ENSG00000002822	7	1855429	2272878	1603	7.5551e-11	18847	BD I	PGC3 BD
MED24	ENSG00000008838	17	38175350	38217468	82	2.5058e-06	18847	BD I
MRPS14	ENSG00000120333	1	174979925	174992561	25	2.4196e-06	18847	BD I
MRPS33	ENSG00000090263	7	140705854	140715028	19	2.1051e-06	18847	BD I	PGC3 BD
MSRA	ENSG00000175806	8	9911778	10286401	1488	5.5481e-09	18847	BD I	PGC3 BD
MUSTN1	ENSG00000272573	3	52867130	52869235	7	5.403e-08	18847	BD I
MYRF	ENSG00000124920	11	61520114	61555990	58	1.5546e-09	18847	BD I
NAB2	ENSG00000166886	12	57482677	57489259	10	1.0852e-06	18847	BD I
NBL1	ENSG00000158747	1	19967048	19984945	57	1.1955e-06	18847	BD I
NCAM1	ENSG00000149294	11	112831997	113149158	885	1.8037e-06	18847	BD I
MAD1L1	ENSG00000002822	7	1855429	2272878	1118	3.4574e-07	18626	CC-GWAS	PGC3 BD
NDUFA13	ENSG00000186010	19	19626545	19644285	36	3.1724e-07	18847	BD I
NEK4	ENSG00000114904	3	52744800	52804965	117	7.3213e-09	18847	BD I
NMB	ENSG00000197696	15	85198360	85201794	10	5.0053e-09	18847	BD I
NT5DC2	ENSG00000168268	3	52558386	52569070	24	2.0152e-06	18847	BD I
OR2B2	ENSG00000168131	6	27878963	27880174	4	3.1644e-07	18847	BD I
OSBPL2	ENSG00000130703	20	60813580	60871268	157	1.0436e-07	18847	BD I	PGC3 BD
PACS1	ENSG00000175115	11	65837834	66012218	274	1.2938e-10	18847	BD I	PGC3 BD
PACSIN2	ENSG00000100266	22	43231418	43411151	514	2.4147e-07	18847	BD I
PARP10	ENSG00000178685	8	145051321	145086940	56	1.0628e-09	18847	BD I
PBRM1	ENSG00000163939	3	52579368	52719933	293	2.1853e-09	18847	BD I
PC	ENSG00000173599	11	66615704	66725847	193	1.0467e-06	18847	BD I	PGC3 BD
MRM1	ENSG00000129282	17	34958001	34965407	9	5.6086e-07	18626	CC-GWAS
PCDHA1	ENSG00000204970	5	140165876	140391929	409	1.9523e-06	18847	BD I
PCDHA12	ENSG00000251664	5	140255058	140391929	261	1.6608e-06	18847	BD I
PCDHA4	ENSG00000204967	5	140186659	140391929	357	8.3046e-07	18847	BD I
PCDHA7	ENSG00000204963	5	140213969	140391929	320	6.1521e-07	18847	BD I
PCDHA9	ENSG00000204961	5	140227048	140391929	310	2.4816e-06	18847	BD I
PI3	ENSG00000124102	20	43803517	43805185	15	4.659e-07	18847	BD I
PLEC	ENSG00000178209	8	144989321	145050902	151	3.4921e-10	18847	BD I	PGC3 BD
PRKCB	ENSG00000166501	16	23847322	24231932	1120	2.021e-06	18847	BD I
AC110781.3	ENSG00000176349	7	1878222	1889567	44	7.6371e-07	18626	CC-GWAS
RBPJL	ENSG00000124232	20	43935491	43945803	19	4.2186e-08	18847	BD I
REEP2	ENSG00000132563	5	137774706	137782658	17	2.5722e-06	18847	BD I
RGS7	ENSG00000182901	1	240931554	241520530	1814	1.1035e-06	18847	BD I
RP11-1167A19.2	ENSG00000255038	11	65834748	65837090	3	3.0128e-07	18847	BD I
RP11-451M19.3	ENSG00000203876	10	111701029	111713649	19	3.5776e-09	18847	BD I
RP5-966M1.6	ENSG00000243696	3	52847298	52869745	56	8.7978e-08	18847	BD I
RPRD2	ENSG00000163125	1	150335567	150449042	308	1.7612e-06	18847	BD I
RPS6KA2	ENSG00000071242	6	166822852	167319939	1661	3.0469e-09	18847	BD I	PGC3 BD
SEC11A	ENSG00000140612	15	85212775	85259947	85	7.2679e-08	18847	BD I
SEMG1	ENSG00000124233	20	43835638	43838413	6	1.4669e-07	18847	BD I
SEMG2	ENSG00000124157	20	43849941	43853099	10	8.3574e-07	18847	BD I
SFMBT1	ENSG00000163935	3	52937588	53080766	281	9.1813e-07	18847	BD I
SFTA2	ENSG00000196260	6	30899130	30899952	9	1.2289e-07	18847	BD I
SMIM4	ENSG00000168273	3	52568029	52613253	91	1.2593e-08	18847	BD I
SP4	ENSG00000105866	7	21467652	21554440	246	5.1974e-08	18847	BD I	PGC3 BD
SPCS1	ENSG00000114902	3	52738971	52742182	6	1.3991e-08	18847	BD I
STAB1	ENSG00000010327	3	52529354	52558511	47	4.3847e-07	18847	BD I
STARD9	ENSG00000159433	15	42867857	43013179	155	1.521e-08	18847	BD I	PGC3 BD
PLEC	ENSG00000178209	8	144989321	145050902	110	1.5696e-06	18626	CC-GWAS	PGC3 BD
STK4	ENSG00000101109	20	43595115	43708600	194	8.6676e-08	18847	BD I	PGC3 BD
SYNE1	ENSG00000131018	6	152442819	152958936	1652	1.7196e-06	18847	BD I	PGC3 BD
ZNHIT3	ENSG00000108278	17	34842473	34855154	13	1.5981e-06	18626	CC-GWAS
TLR9	ENSG00000173366	3	52255097	52265206	11	9.366e-07	18847	BD I
TM6SF2	ENSG00000213996	19	19375173	19384200	22	5.0022e-07	18847	BD I
TMCO4	ENSG00000162542	1	20008706	20126438	380	2.1433e-06	18847	BD I
TMCO6	ENSG00000113119	5	140019012	140024993	11	1.3863e-06	18847	BD I
TMEM110	ENSG00000213533	3	52870235	52931612	111	1.3033e-07	18847	BD I
TMEM110-MUSTN1	ENSG00000248592	3	52867137	52931578	121	1.1122e-07	18847	BD I
CACNA1C	ENSG00000151067	12	2079952	2802108	1469	1.8925e-06	18626	CC-GWAS	PGC2 SCZ
DHRS11	ENSG00000108272	17	34948228	34957235	13	1.938e-06	18626	CC-GWAS
TMEM258	ENSG00000134825	11	61535973	61560274	33	9.48e-11	18847	BD I
TRANK1	ENSG00000168016	3	36868311	36986548	235	1.1665e-09	18847	BD I	PGC3 BD
TRIM26	ENSG00000234127	6	30152232	30181204	108	7.7257e-08	18847	BD I
TSSK6	ENSG00000178093	19	19623227	19626838	5	6.2545e-07	18847	BD I
TTBK2	ENSG00000128881	15	43030932	43213007	179	7.0655e-07	18847	BD I
UBTF	ENSG00000108312	17	42282401	42298994	22	4.7921e-08	18847	BD I
WDR55	ENSG00000120314	5	140044261	140053709	17	1.3672e-06	18847	BD I
WDR73	ENSG00000177082	15	85185999	85197574	29	1.5046e-09	18847	BD I
WSCD2	ENSG00000075035	12	108523248	108644314	319	3.3303e-09	18847	BD I
GGNBP2	ENSG00000005955	17	34900737	34946278	56	2.2409e-06	18626	CC-GWAS
YIF1A	ENSG00000174851	11	66052051	66056641	5	4.1519e-07	18847	BD I
YJEFN3	ENSG00000250067	19	19627036	19648390	39	3.7207e-07	18847	BD I
ZMAT2	ENSG00000146007	5	140078265	140086248	12	2.5283e-06	18847	BD I
ZNF592	ENSG00000166716	15	85291866	85349659	115	8.6418e-10	18847	BD I	PGC3 BD
ZNHIT3	ENSG00000108278	17	34842473	34855154	20	2.8843e-07	18847	BD I
ZSCAN2	ENSG00000176371	15	85144217	85171027	46	4.5447e-08	18847	BD I
PARP10	ENSG00000178685	8	145051321	145086940	47	2.6662e-06	18626	CC-GWAS
CHR, chromosome; BP, basepair position; SNP, single nucletotide polymorphism
The Bonferroni corrected significance threshold is p_BDI < 2.653E-06; p_BDII < 2.655e-6,P_CC-GWAS < 2.684e-6. P values are based on a linear regression and are uncorrected and one-sided.
CHR, chromosome; BP, basepair position; SNP, single nucletotide polymorphism
The Bonferroni corrected significance threshold is P < 2.684e-6. P values are based on a linear regression and are uncorrected and one-sided.

## Sheet: Table S5
Table S5|Results for gene sets with P < 1E-04 from gene-set enrichment tests conducted using MAGMA
Gene set	N genes in set	BETA	BETA_STD	SE	P value*	trait
GO_cc:go_postsynapse	1624	0.12362	0.034689	0.024854	3.3137e-07	BD I
GO_cc:go_neuron_part	5	2.4406	0.039747	0.50411	6.5061e-07	BD I
GO_cc:go_neuron_projection	1115	0.14369	0.0339	0.029737	6.8199e-07	BD I
GO_bp:go_membrane_depolarization_during_av_node_cell_action_potential	385	0.23834	0.033716	0.050737	1.3272e-06	BD I
GO_cc:go_somatodendritic_compartment	1230	0.12564	0.031034	0.028156	4.0774e-06	BD I
GO_cc:go_glutamatergic_synapse	890	0.14305	0.030343	0.033017	7.4109e-06	BD I
GO_cc:go_somatodendritic_compartment	771	0.1374	0.027371	0.03227	1.0375e-05	CC-GWAS
GO_mf:go_gaba_gated_chloride_ion_channel_activity	9	1.4953	0.032669	0.35635	1.3643e-05	BD I
GO_cc:go_neuron_part	1616	0.095893	0.026993	0.022956	1.4825e-05	CC-GWAS
GO_mf:go_voltage_gated_calcium_channel_activity_involved_in_cardiac_muscle_cell_action_potential	5	1.9421	0.031817	0.46982	1.7927e-05	CC-GWAS
GO_mf:go_voltage_gated_calcium_channel_activity_involved_in_cardiac_muscle_cell_action_potential	11	1.4789	0.03572	0.36194	2.2033e-05	BD I
GO_cc:go_synapse_part	777	0.1415	0.028133	0.034856	2.4698e-05	BD I
GO_bp:go_cellular_response_to_caffeine	10	1.1229	0.026012	0.27821	2.7302e-05	CC-GWAS
GO_bp:go_cellular_response_to_purine_containing_compound	13	0.99825	0.026364	0.25302	4.0016e-05	CC-GWAS
GO_mf:go_high_voltage_gated_calcium_channel_activity	331	0.20796	0.027317	0.05371	5.4185e-05	BD I
GO_mf:go_high_voltage_gated_calcium_channel_activity	9	1.2392	0.027233	0.33086	9.039e-05	CC-GWAS
GO_cc:go_synapse	579	0.15317	0.026432	0.040942	9.1895e-05	BD I
Curated_gene_sets:hirsch_cellular_transformation_signature_up	237	0.20692	0.023069	0.055568	9.8445e-05	BD II
* P values are from competitive tests. P values are based on a linear regression and are uncorrected and one-sided. The Bonferroni corrected significance threshold is P < 4.22E-06.
Gene sets are from Molecular Signatures Database (MsigDB) v7.0.
STD, standardized; SE, standard error; GO, Gene Ontology; cc, cellular component; mf, molecular function; bp, biological process

## Sheet: Table S6
Table S6| Integrated eQTL loci in blood from eQTLGen Consortium associated with BD type I(BD I) at p_SMR<0.05 after multiple testing , p_HEIDI>=0.01
probeID	ProbeChr	GeneSymbol	Gene	Probe_bp	topSNP	topSNP_chr	topSNP_bp	A1	A2	Freq	b_GWAS	se_GWAS	p_GWAS	b_eQTL	se_eQTL	p_eQTL	b_SMR	se_SMR	p_SMR	p_HEIDI	nsnp_HEIDI	p_Bonferroni
ENSG00000197696	15	NMB	ENSG00000197696	85200077	rs1051168	15	85200520	T	G	0.258449	-0.0800027	0.013	8.83e-10	-0.324256	0.00875156	1.72e-300	0.246727	0.0406411	1.27e-09	0.152735	20	1.99e-05
ENSG00000134825	11	TMEM258	ENSG00000134825	61558354	rs174538	11	61560081	A	G	0.313121	0.0720977	0.0124	5.42e-09	0.328118	0.00939484	3.07e-267	0.219731	0.0383114	9.73e-09	0.0590352	20	0.00015234
ENSG00000158748	1	HTR6	ENSG00000158748	19998917	rs10917516	1	20012714	A	G	0.341948	0.0693022	0.012	7.79e-09	-0.285745	0.00847432	3.05e-249	-0.242532	0.042607	1.25e-08	0.0495456	20	0.000196278
ENSG00000114902	3	SPCS1	ENSG00000114902	52740576	rs2289247	3	52727257	A	G	0.429423	-0.0680978	0.0116	4.59e-09	0.195031	0.00875095	4.96e-110	-0.349165	0.0615066	1.37e-08	0.0447584	20	0.000214821
ENSG00000168237	3	GLYCTK	ENSG00000168237	52325188	rs2276834	3	52325759	G	A	0.518887	-0.0654038	0.0115	1.47e-08	-0.385943	0.00764408	0	0.169465	0.0299856	1.59e-08	0.0388653	20	0.000249001
ENSG00000225151	15	GOLGA2P7	ENSG00000225151	84883245	rs67804993	15	85104030	G	T	0.284294	-0.0740958	0.0129	9.63e-09	-0.577274	0.0196449	8.44e-190	0.128355	0.0227693	1.73e-08	0.0190359	20	0.000270675
ENSG00000164088	3	PPM1M	ENSG00000164088	52282227	rs6445358	3	52308845	G	C	0.517893	-0.065104	0.0115	1.68e-08	-0.374597	0.00767561	0	0.173798	0.0309055	1.87e-08	0.0472504	20	0.000293009
ENSG00000175115	11	PACS1	ENSG00000175115	65925026	rs2254388	11	65837599	C	T	0.26839	-0.074896	0.0131	1.03e-08	-0.236316	0.00893843	4.99e-154	0.316932	0.0567156	2.3e-08	0.499797	20	0.000359516
ENSG00000243224	3	LOC101929054	ENSG00000243224	52274193	rs610060	3	52273421	G	A	0.518887	-0.0652001	0.0115	1.59e-08	-0.289477	0.00931798	6.83e-212	0.225234	0.040383	2.44e-08	0.0125014	20	0.000382184
ENSG00000173621	11	LRFN4	ENSG00000173621	66626032	rs6591223	11	66609289	T	C	0.335984	-0.0686021	0.0122	1.88e-08	-0.327524	0.00811782	0	0.209457	0.0376092	2.56e-08	0.0172167	20	0.000400513
ENSG00000178719	8	GRINA	ENSG00000178719	145065904	rs57957974	8	145076529	A	C	0.369781	0.0691036	0.0123	2.14e-08	-0.491646	0.0116386	0	-0.140556	0.0252383	2.56e-08	0.0452499	20	0.00040087
ENSG00000146007	5	ZMAT2	ENSG00000146007	140082256	rs2302104	5	140047600	T	C	0.239563	0.0751008	0.0133	1.72e-08	0.279929	0.00917197	1.41e-204	0.268285	0.0483183	2.82e-08	0.68305	20	0.000441122
ENSG00000163938	3	GNL3	ENSG00000163938	52721840	rs2590838	3	52622086	A	G	0.521869	-0.0669014	0.0115	5.89e-09	-0.137836	0.00790832	4.95e-68	0.48537	0.0879575	3.42e-08	0.352413	20	0.000536199
ENSG00000162542	1	TMCO4	ENSG00000162542	20067572	rs10917517	1	20012762	C	T	0.342942	0.0697965	0.012	6e-09	-0.139058	0.00860082	8.48e-59	-0.501924	0.0917091	4.42e-08	0.401485	20	0.000692879
ENSG00000114988	2	LMAN2L	ENSG00000114988	97388733	rs72809828	2	97392778	A	G	0.311133	-0.0704957	0.0124	1.46e-08	0.168791	0.00843289	4.01e-89	-0.417651	0.0763695	4.53e-08	0.626102	20	0.000709412
ENSG00000176371	15	ZSCAN2	ENSG00000176371	85157622	rs71395455	15	85153804	G	A	0.28827	-0.0770999	0.0127	1.17e-09	0.106973	0.00866054	4.76e-35	-0.720741	0.132286	5.08e-08	0.0570123	20	0.000796097
ENSG00000005955	17	-	ENSG00000005955	34923507	rs11650008	17	34892731	A	C	0.45328	-0.0632001	0.0116	4.58e-08	-0.610992	0.010707	0	0.103439	0.0190719	5.84e-08	0.653787	20	0.000914532
ENSG00000016864	3	GLT8D1	ENSG00000016864	52734276	rs6445535	3	52771468	C	T	0.430417	-0.0683033	0.0116	4.35e-09	-0.118882	0.00873798	3.73e-42	0.574547	0.106322	6.52e-08	0.290567	20	0.00102146
ENSG00000137331	6	IER3	ENSG00000137331	30711653	rs3094222	6	31081434	G	A	0.0864811	-0.0989037	0.0181	4.66e-08	0.562567	0.0186339	3.16e-200	-0.175808	0.0326967	7.58e-08	0.0356529	20	0.00118641
ENSG00000214894	6	LINC00243	ENSG00000214894	30782433	rs3094222	6	31081434	G	A	0.0864811	-0.0989037	0.0181	4.66e-08	0.840717	0.0299886	6.16e-173	-0.117642	0.0219344	8.17e-08	0.0354345	20	0.00127912
ENSG00000137312	6	FLOT1	ENSG00000137312	30702998	rs3094222	6	31081434	G	A	0.0864811	-0.0989037	0.0181	4.66e-08	0.567285	0.0235411	2.65e-128	-0.174346	0.0327164	9.88e-08	0.0189083	20	0.00154635
ENSG00000120709	5	LOC100128966;	ENSG00000120709	137676520	rs3756766	5	137673167	A	C	0.267396	0.0760996	0.0133	1.2e-08	0.128688	0.00922614	3.23e-44	0.591349	0.111708	1.2e-07	0.0553743	20	0.0018772
ENSG00000108278	17	-	ENSG00000108278	34848813	rs4796224	17	34842521	G	A	0.450298	-0.0619038	0.0117	1.22e-07	-0.25841	0.00783674	1.9e-238	0.239556	0.045856	1.75e-07	0.0651447	20	0.00274039
ENSG00000242797	3	-	ENSG00000242797	52327839	rs610060	3	52273421	G	A	0.518887	-0.0652001	0.0115	1.59e-08	-0.270007	0.0226824	1.13e-32	0.241475	0.0471756	3.08e-07	0.193269	20	0.00481877
ENSG00000149485	11	FADS1	ENSG00000149485	61581944	rs61896141	11	61556039	C	A	0.152087	0.0784049	0.0153	2.97e-07	0.560653	0.0107382	0	0.139846	0.0274207	3.4e-07	0.0107229	20	0.00531874
ENSG00000122687	7	MRM2	ENSG00000122687	2277853	rs4719462	7	2266384	G	A	0.385686	-0.0618004	0.0119	1.89e-07	0.194341	0.00802941	2.04e-129	-0.318	0.0626264	3.82e-07	0.655687	20	0.00598102
ENSG00000111237	12	VPS29	ENSG00000111237	110934412	rs6606688	12	110955884	A	T	0.200795	0.0697965	0.0137	3.43e-07	0.388907	0.00943172	0	0.179468	0.0354948	4.28e-07	0.118255	20	0.00669753
ENSG00000196230	6	TUBB	ENSG00000196230	30690590	rs3094222	6	31081434	G	A	0.0864811	-0.0989037	0.0181	4.66e-08	0.243828	0.0191358	3.45e-37	-0.405629	0.0807706	5.11e-07	0.338094	20	0.00800792
ENSG00000124233	20	SEMG1	ENSG00000124233	43837025	rs17424723	20	43814520	G	T	0.167992	-0.0763961	0.015	3.19e-07	-0.306273	0.0104405	3.69e-189	0.249438	0.0497085	5.22e-07	0.547822	20	0.00817571
ENSG00000174684	11	B4GAT1	ENSG00000174684	66114003	rs10896113	11	66117111	T	C	0.245527	-0.0737986	0.0139	1.21e-07	-0.155233	0.0103366	5.61e-51	0.475405	0.0949736	5.57e-07	0.0813092	20	0.00871802
ENSG00000124102	20	PI3	ENSG00000124102	43804351	rs979641	20	43786336	T	C	0.161034	-0.0763034	0.0152	5.33e-07	-0.44312	0.0104524	0	0.172196	0.0345419	6.19e-07	0.247971	20	0.00969587
ENSG00000141140	17	-	ENSG00000141140	34875380	rs7222903	17	34850623	T	G	0.451292	-0.0596014	0.0116	2.73e-07	0.155964	0.00791946	2.44e-86	-0.382148	0.0768656	6.64e-07	0.0251004	20	0.0103962
ENSG00000178093	19	TSSK6	ENSG00000178093	19625113	rs77254326	19	19626781	G	T	0.16998	0.079303	0.0153	2.15e-07	0.196694	0.011429	2.23e-66	0.40318	0.0812371	6.94e-07	0.0110427	20	0.0108693
ENSG00000112812	6	PRSS16	ENSG00000112812	27219941	rs36034627	6	27237363	T	G	0.172962	-0.075599	0.0149	3.95e-07	0.33233	0.0150085	1.22e-108	-0.227481	0.0459968	7.59e-07	0.021432	20	0.0118875
ENSG00000151164	12	RAD9B	ENSG00000151164	110954675	rs1106724	12	111074703	C	A	0.203777	0.0700041	0.0137	3.05e-07	0.190665	0.010455	2.63e-74	0.367157	0.0746208	8.64e-07	0.061607	20	0.0135313
ENSG00000158158	2	CNNM4	ENSG00000158158	97452133	rs68026712	2	97396403	C	T	0.385686	-0.0611045	0.0122	5.6e-07	0.201623	0.00800766	6.84e-140	-0.303063	0.0616944	9e-07	0.0154079	20	0.0140938
ENSG00000186010	19	NDUFA13	ENSG00000186010	19635415	rs11085264	19	19621780	G	A	0.16998	0.0788051	0.0152	2.33e-07	0.192874	0.0128241	4.02e-51	0.408583	0.0833587	9.51e-07	0.0182496	20	0.014893
ENSG00000148700	10	ADD3	ENSG00000148700	111825724	rs11194981	10	111861054	C	T	0.153082	0.0788051	0.016	8.97e-07	0.369713	0.0106229	2.17e-265	0.213152	0.0437081	1.08e-06	0.0167387	20	0.0168897
ENSG00000162267	3	ITIH3	ENSG00000162267	52835904	rs2710313	3	52969529	T	A	0.341948	-0.0636003	0.0122	1.73e-07	0.115935	0.00862673	3.57e-41	-0.548587	0.112872	1.17e-06	0.0153334	20	0.0183561
ENSG00000180979	15	LRRC57	ENSG00000180979	42837860	rs1060293	15	42837498	A	T	0.083499	0.096599	0.0197	9.47e-07	0.449148	0.013607	6.13e-239	0.215072	0.0443421	1.23e-06	0.0721241	20	0.0193058
ENSG00000108272	17	-	ENSG00000108272	34952731	rs11657469	17	34876195	T	A	0.469185	0.0560022	0.0115	1.15e-06	-0.297965	0.00779099	0	-0.187949	0.0389068	1.36e-06	0.704407	20	0.0212991
ENSG00000140326	15	CDAN1	ENSG00000140326	43022540	rs9919994	15	43011537	T	G	0.220676	0.0730977	0.0139	1.39e-07	-0.115023	0.00961057	5.2e-33	-0.635505	0.131996	1.48e-06	0.186396	20	0.0231007
ENSG00000103942	15	HOMER2	ENSG00000103942	83582249	rs12442894	15	83602849	A	G	0.192843	-0.0690035	0.014	8.42e-07	-0.199707	0.00966119	6.32e-95	0.345525	0.0720682	1.63e-06	0.0318348	20	0.0255475
ENSG00000181896	19	ZNF101	ENSG00000181896	19786961	rs919778	19	19772722	A	G	0.201789	0.0713027	0.0144	6.84e-07	-0.172702	0.0101678	1.06e-64	-0.412865	0.0868513	2e-06	0.0847494	20	0.031276
ENSG00000166986	12	MARS1	ENSG00000166986	57890290	rs3782125	12	57857000	G	A	0.358847	0.0606999	0.0119	3.49e-07	0.153776	0.0122396	3.34e-36	0.394729	0.0835197	2.29e-06	0.152382	20	0.0358264
ENSG00000115816	2	CEBPZ	ENSG00000115816	37443805	rs3213745	2	37458711	A	G	0.423459	-0.0563992	0.0119	1.97e-06	-0.407864	0.00780434	0	0.138279	0.0292961	2.36e-06	0.309061	20	0.0369196
ENSG00000242247	22	ARFGAP3	ENSG00000242247	43223310	rs5751391	22	43261499	A	G	0.466203	0.0551956	0.0115	1.69e-06	-0.204542	0.00791457	2.86e-147	-0.269849	0.0571844	2.37e-06	0.681778	20	0.0371255
ENSG00000166908	12	PIP4K2C	ENSG00000166908	57991077	rs7313599	12	57979555	G	A	0.426441	-0.058401	0.0118	7.62e-07	0.121873	0.00804229	7.13e-52	-0.479196	0.101855	2.54e-06	0.154115	20	0.0398154
ENSG00000174871	11	CNIH2	ENSG00000174871	66049216	rs2017969	11	66039032	A	G	0.172962	-0.0826025	0.0157	1.54e-07	0.113974	0.0109818	3.11e-25	-0.72475	0.154441	2.7e-06	0.0274414	20	0.0422117
ProbeChr, probe chromosome; Gene, gene name; Probe_bp, probe position; topSNP, SNP name; topSNP_bp, SNP chromosome; tipSNP_chr, SNP position; A1, the effect (coded) allele; A2, the other allele; Freq, frequency of the effect allele (estimated from the reference samples); b_GWAS, effect size from GWAS;se_GWAS, SE from GWAS; p_GWAS, p-value from GWAS; b_eQTL, effect size from eQTL study; se_eQTL, S…

## Sheet: Table S7
Table S7| Integrated eQTL loci in brain from meta-analyzed data (GTEX, CMC and ROSMAP) associated with BD type I(BD I) at p_SMR<0.05 after multiple testing , p_HEIDI>=0.01
probeID	ProbeChr	Gene	Probe_bp	topSNP	topSNP_chr	topSNP_bp	A1	A2	Freq	b_GWAS	se_GWAS	p_GWAS	b_eQTL	se_eQTL	p_eQTL	b_SMR	se_SMR	p_SMR	p_HEIDI	nsnp_HEIDI	p_Bonferroni
ENSG00000149485	11	FADS1	61581944	rs174568	11	61593816	C	T	0.654076	-0.0762009	0.0121	2.737e-10	0.468286	0.03901	3.37513e-33	-0.162723	0.0291787	2.45032e-08	0.27268	20	0.000182377
ENSG00000148408	9	CACNA1B	140895658	rs12001881	9	141014140	C	G	0.385686	0.0774968	0.0126	6.844e-10	0.536278	0.0481997	9.35811e-29	0.144509	0.0268463	7.33265e-08	0.25081	20	0.000545769
ENSG00000163938	3	GNL3	52721840	rs7646741	3	52785238	A	G	0.479125	0.0672006	0.0115	5.396e-09	0.578901	0.0458817	1.69641e-36	0.116083	0.0218923	1.14255e-07	0.12255	20	0.000850399
ENSG00000175115	11	PACS1	65925026	rs547087	11	65846264	A	G	0.217694	-0.0855034	0.0139	6.669e-10	-0.500504	0.0559973	3.96258e-19	0.170835	0.0337135	4.03619e-07	0.348607	20	0.00300413
ENSG00000134825	11	C11orf10	61547024	rs174562	11	61585144	A	G	0.65507	-0.0762981	0.012	2.36e-10	-0.400182	0.0488527	2.57749e-16	0.190658	0.0379592	5.09443e-07	0.641618	20	0.00379178
ENSG00000101109	20	STK4	43651857	rs6073615	20	43684825	A	G	0.67992	0.0762015	0.0126	1.397e-09	0.436522	0.0537328	4.51298e-16	0.174565	0.0359845	1.22767e-06	0.228864	20	0.00913753
ENSG00000178685	8	PARP10	145069130	rs6985603	8	145086428	C	G	0.409543	0.0708947	0.012	3.994e-09	-0.365038	0.0479061	2.5396e-14	-0.194212	0.0415966	3.02754e-06	0.70701	9	0.022534
ENSG00000239389	5	PCDHA13	140326861	rs6874218	5	140280425	T	G	0.661034	0.0600974	0.0123	1.09e-06	-0.787894	0.0508205	3.28636e-54	-0.076276	0.0163681	3.16169e-06	0.432875	20	0.0235325
ENSG00000141140	17	MYO19	34875380	rs4796224	17	34842521	A	G	0.549702	0.0619038	0.0117	1.215e-07	-0.375696	0.0384384	1.4563e-22	-0.164771	0.0354123	3.27257e-06	0.196671	13	0.0243578
ENSG00000255320	11	RP11-755F10.1	66013010	rs11227433	11	66004693	A	G	0.173956	-0.0825012	0.0157	1.341e-07	0.928084	0.0986961	5.28023e-21	-0.0888941	0.0193788	4.49242e-06	0.0590794	20	0.0334371
ENSG00000005955	17	GGNBP2	34923507	rs28573110	17	34914365	G	A	0.445328	0.0577033	0.0115	5.307e-07	0.471328	0.0460197	1.28721e-24	0.122427	0.0271699	6.60704e-06	0.587884	11	0.0491762
ProbeChr, probe chromosome; Gene, gene name; Probe_bp, probe position; topSNP, SNP name; topSNP_bp, SNP chromosome; tipSNP_chr, SNP position; A1, the effect (coded) allele; A2, the other allele; Freq, frequency of the effect allele (estimated from the reference samples); b_GWAS, effect size from GWAS;se_GWAS, SE from GWAS; p_GWAS, p-value from GWAS; b_eQTL, effect size from eQTL study; se_eQTL, S…

## Sheet: Table S8
Table S8| Integrated eQTL loci in 13 GTEx brain regions associated with BD type I(BD I) at p_eMAGMA<0.05 after multiple testing
GENE	CHR	START	STOP	NSNPS	NPARAM	N	ZSTAT	P	PERMP	NPERM	p.fdr	Brain region	GeneSymbol	p.bonfe
3992	11	61567097	61584529	56	2	32295	6.4368	6.1e-11	0.0001	10000	1.87e-07	Hypothalamus	FADS1	1.87e-07
3700	3	52847006	52864717	522	8	32320	6.1888	3.03e-10	0.0001	10000	3.1e-07	Hypothalamus	ITIH4	1.55e-06
5339	8	144989321	145050913	153	3	32002	6.2322	2.3e-10	0.0001	10000	3.1e-07	Hypothalamus	PLEC	9.8e-07
774	9	140772241	141019076	8	2	29659	6.1091	5.01e-10	0.0001	10000	3.85e-07	Hypothalamus	CACNA1B	1.54e-06
3700	3	52847006	52864717	343	6	32348	6.0394	7.73e-10	0.0001	10000	7.77e-07	Amygdala	ITIH4	9.31e-07
5339	8	144989321	145050913	34	1	32312	6.1135	4.87e-10	0.0001	10000	7.77e-07	Amygdala	PLEC	7.06e-07
55690	11	65837747	66012218	28	2	32383	5.8056	3.21e-09	0.0001	10000	1.97e-06	Hypothalamus	PACS1	9.85e-06
26354	3	52719936	52728513	273	2	32352	5.6404	8.48e-09	0.0001	10000	4.34e-06	Hypothalamus	GNL3	2.61e-05
170679	6	31082608	31107869	645	16	31657	5.6085	1.02e-08	0.0001	10000	4.48e-06	Hypothalamus	PSORS1C1	3.13396e-05
29960	7	2273830	2281840	120	7	32120	5.5155	1.74e-08	0.0001	10000	6.68e-06	Hypothalamus	MRM2	0.00440672
11118	6	26365387	26378548	373	10	32148	5.5278	1.62e-08	0.0001	10000	1.09e-05	Amygdala	BTN3A2	3.26e-05
11118	6	26365387	26378548	369	10	32135	5.3482	4.44e-08	0.0001	10000	1.52e-05	Hypothalamus	BTN3A2	0.000136411
79154	17	34948226	34957233	84	3	32205	5.1857	1.08e-07	0.0001	10000	4.33e-05	Amygdala	DHRS11	0.000216256
80179	17	34851599	34891305	74	2	32281	5.1988	1e-07	0.0001	10000	4.33e-05	Amygdala	MYO19	0.000201563
79154	17	34948226	34957233	100	4	32072	5.1112	1.6e-07	0.0001	10000	4.92e-05	Hypothalamus	DHRS11	0.000491606
23248	1	150336624	150449042	119	1	32215	4.8996	4.8e-07	0.0001	10000	0.000124695	Hypothalamus	RPRD2	0.0014742
57176	6	30881982	30894236	653	19	31885	4.8967	4.87e-07	0.0001	10000	0.000124695	Hypothalamus	VARS2	0.00149634
10897	11	66052051	66056638	24	1	32298	4.7328	1.11e-06	0.0001	10000	0.000261555	Hypothalamus	YIF1A	0.00340021
83983	19	19625028	19626469	7	1	32359	4.7839	8.6e-07	0.0001	10000	0.000287983	Amygdala	TSSK6	0.0017279
170679	6	31082608	31107869	34	3	31299	4.7369	1.08e-06	0.0001	10000	0.000305269	Amygdala	PSORS1C1	0.00218065
375346	3	52870772	52931597	2	1	32401	4.7139	1.22e-06	0.0001	10000	0.000305269	Amygdala	STIMATE	0.00244215
26286	22	43192530	43253408	99	1	32218	4.626	1.86e-06	0.0001	10000	0.000389812	Hypothalamus	ARFGAP3	0.0113014
9862	17	38175350	38210889	45	2	32401	4.6216	1.9e-06	0.0001	10000	0.000389812	Hypothalamus	MED24	0.00584718
10153	2	37428772	37458740	53	2	32344	4.6077	2.04e-06	0.0001	10000	0.000390823	Hypothalamus	CEBPZ	0.00625317
29960	7	2273830	2281840	16	1	32401	4.5923	2.19e-06	0.0001	10000	0.000489636	Amygdala	MRM2	5.34e-05
84501	16	89894883	89937727	168	6	32199	4.5273	2.99e-06	0.0001	10000	0.000539521	Hypothalamus	SPIRE2	0.00917185
3107	6	31236526	31239913	1370	32	32017	4.4287	4.74e-06	0.0001	10000	0.000808543	Hypothalamus	HLA-C	0.0145538
285464	4	1385340	1389782	128	11	31947	4.3858	5.78e-06	0.0001	10000	0.000844949	Hypothalamus	-	0.0177439
56141	5	140213969	140391929	5	1	32401	4.4009	5.39e-06	0.0001	10000	0.000844949	Hypothalamus	PCDHA7	0.0165521
57654	4	1341043	1381837	128	11	31947	4.3858	5.78e-06	0.0001	10000	0.000844949	Hypothalamus	UVSSA	0.0177439
285464	4	1385340	1389782	110	5	31999	4.43	4.71e-06	0.0001	10000	0.000860792	Amygdala	-	0.00946871
57654	4	1341043	1381837	110	5	31999	4.43	4.71e-06	0.0001	10000	0.000860792	Amygdala	UVSSA	0.00946871
2770	7	79764140	79848725	25	1	11181	5.1475	1.32e-07	0.0001	10000	0.000912654	Cerebellum	GNAI1	0.000912654
26286	22	43192530	43253408	10	2	32401	4.3917	5.62e-06	0.0001	10000	0.000941786	Amygdala	ARFGAP3	0.00572496
8567	11	47290927	47351582	6	1	31379	4.2924	8.84e-06	0.0001	10000	0.00123358	Hypothalamus	MADD	0.0271387
56136	5	140261854	140391929	246	5	32362	4.307	8.27e-06	0.0001	10000	0.00127913	Amygdala	PCDHA13	0.0166287
1800	16	89679716	89707216	20	3	32144	4.2631	1.01e-05	0.0001	10000	0.00134577	Hypothalamus	DPEP1	0.0309526
55741	20	33703160	33735161	101	3	32307	4.241	1.11e-05	0.0001	10000	0.00142366	Hypothalamus	EDEM2	0.0341679
8567	11	47290927	47351582	11	2	31578	4.2372	1.13e-05	0.0001	10000	0.00162437	Amygdala	MADD	0.0227411
2175	16	89803959	89883066	33	2	32016	4.1972	1.35e-05	0.0001	10000	0.00165969	Hypothalamus	FANCA	0.0414923
54920	16	68056847	68113226	213	4	30785	4.1068	2.01e-05	0.0001	10000	0.00228141	Hypothalamus	DUS2
63929	22	41253085	41328823	28	2	32367	4.1089	1.99e-05	0.0001	10000	0.00228141	Hypothalamus	XPNPEP3
1687	7	24737974	24797639	104	6	32342	4.1011	2.06e-05	0.0001	10000	0.00275477	Amygdala	GSDME	0.0413216
54888	5	6599352	6633473	95	5	32368	4.0859	2.2e-05	0.0001	10000	0.00275759	Amygdala	NSUN2	0.0441215
123207	15	83657715	83681050	316	12	32264	4.0527	2.53e-05	0.0001	10000	0.00277629	Hypothalamus	C15orf40
22932	7	76239303	76256620	166	13	31394	4.0156	2.96e-05	0.0001	10000	0.00313888	Hypothalamus	POMZP3
399979	11	130745766	130786382	256	7	32313	3.9793	3.46e-05	0.0001	10000	0.00348767	Hypothalamus	SNX19
54853	5	140044384	140051930	61	2	32104	3.9749	3.52e-05	0.0001	10000	0.00348767	Hypothalamus	WDR55
22932	7	76239303	76256620	135	9	31863	3.9872	3.34e-05	0.0002	10000	0.00373335	Amygdala	POMZP3
80778	8	145998499	146012725	1	1	31458	3.9996	3.17e-05	0.0001	10000	0.00373335	Amygdala	ZNF34
64853	1	222841355	222886602	73	4	32284	3.9504	3.9e-05	0.0002	10000	0.00374393	Hypothalamus	AIDA
4831	17	49242796	49249105	89	2	32200	3.9731	3.55e-05	0.0001	10000	0.00375256	Amygdala	NME2
51678	7	24613007	24733322	37	2	32294	3.9148	4.52e-05	0.0001	10000	0.00420969	Hypothalamus	PALS2
54888	5	6599352	6633473	173	11	32369	3.9012	4.79e-05	0.0001	10000	0.00432297	Hypothalamus	NSUN2
554235	19	51014857	51018689	38	2	32329	3.8756	5.32e-05	0.0001	10000	0.00441402	Hypothalamus	ASPDH
720	6	31949834	31970457	694	14	31669	3.8785	5.26e-05	0.0002	10000	0.00441402	Hypothalamus	C4A
23451	2	198256698	198299815	117	1	32334	3.8823	5.17e-05	0.0001	10000	0.00441402	Hypothalamus	SF3B1
56922	3	182733006	182817373	60	1	32116	3.8631	5.6e-05	0.0001	10000	0.00452366	Hypothalamus	MCCC1
2555	4	46246470	46392056	24	1	32401	3.8446	6.04e-05	0.0001	10000	0.00475485	Hypothalamus	GABRA2
399979	11	130745766	130786382	216	9	32321	3.9034	4.74e-05	0.0001	10000	0.00476561	Amygdala	SNX19
27183	16	69345242	69358951	68	4	31720	3.812	6.89e-05	0.0001	10000	0.00529172	Hypothalamus	VPS4A
123207	15	83657715	83681050	267	9	32261	3.859	5.69e-05	0.0004	10000	0.00544825	Amygdala	C15orf40
554235	19	51014857	51018689	5	1	31916	3.8105	6.93e-05	0.0001	10000	0.00569755	Amygdala	ASPDH
92211	10	85954391	85979377	2	1	32401	3.8288	6.44e-05	0.0001	10000	0.00569755	Amygdala	CDHR1
55741	20	33703160	33735161	40	2	32318	3.8072	7.03e-05	0.0002	10000	0.00569755	Amygdala	EDEM2
55374	5	140019012	140024989	34	1	32330	3.8051	7.09e-05	0.0001	10000	0.00569755	Amygdala	TMCO6
79873	8	21964383	21966932	31	2	32313	3.7395	9.22e-05	0.0002	10000	0.00690428	Hypothalamus	NUDT18
720	6	31949834	31970457	464	10	31731	3.7351	9.38e-05	0.0003	10000	0.00725254	Amygdala	C4A
9015	1	222730990	222763438	71	6	32192	3.7033	0.00010641	0.0003	10000	0.0077806	Hypothalamus	TAF1A
79703	11	66512207	66613997	8	1	31329	3.6715	0.00012054	0.0001	10000	0.00835467	Amygdala	C11orf80
10296	4	1283642	1333925	1	1	32401	3.6851	0.0001143	0.0001	10000	0.00835467	Amygdala	MAEA
57176	6	30881982	30894236	195	10	31822	3.6796	0.00011678	0.0002	10000	0.00835467	Amygdala	VARS2
10120	2	98272402	98280561	4	1	31156	3.669	0.00012173	0.0005	10000	0.00869379	Hypothalamus	ACTR1B
1723	16	72042643	72059316	44	3	32253	3.6345	0.00013926	0.0001	10000	0.00933042	Amygdala	DHODH
11314	17	72462509	72480937	8	1	31562	3.6327	0.00014025	0.0003	10000	0.00957128	Hypothalamus	CD300A
23683	2	37477645	37551915	112	5	32239	3.6359	0.00013852	0.0004	10000	0.00957128	Hypothalamus	PRKD3
9080	16	3062457	3064506	55	4	31377	3.6052	0.00015596	0.0001	10000	0.00986219	Amygdala	CLDN9
84162	4	123073488	123283914	12	1	31997	3.6034	0.00015701	0.0002	10000	0.00986219	Amygdala	KIAA1109
23531	17	53469974	53499341	12	2	32401	3.591	0.0001647	0.0005	10000	0.0100317	Amygdala	MMD
10664	16	67596310	67673088	31	1	30316	3.6031	0.00015724	0.0003	10000	0.0102741	Hypothalamus	CTCF
64847	17	48624450	48633213	58	9	31939	3.6053	0.0001559	0.0001	10000	0.0102741	Hypothalamus	SPATA20
79873	8	21964383	21966932	9	1	32132	3.5468	0.00019499	0.0001	10000	0.0115274	Amygdala	NUDT18
3550	5	140027384	140042065	1	1	32401	3.5333	0.0002052	0.0001	10000	0.0117843	Amygdala	IK
7840	2	73612886	73837047	167	1	32247	3.5464	0.00019524	0.0002	10000	0.0124913	Hypothalamus	ALMS1
647042	15	82632347	82641706	203	14	32211	3.5327	0.00020569	0.0001	10000	0.0128913	Hypothalamus	GOLGA6L10
9527	17	28804426	28853832	305	7	32275	3.5013	0.00023153	0.0002	10000	0.0139417	Hypothalamus	GOSR1
282996	10	112404155	112599227	10	2	31708	3.5059	0.00022753	0.0001	10000	0.0139417	Hypothalamus	RBM20
54919	7	766338	826116	40	2	32044	3.4858	0.00024529	0.0001	10000	0.0139497	Hypothalamus	DNAAF5
54584	22	19775932	19842462	17	1	32333	3.4941	0.00023783	0.0005	10000	0.0139497	Hypothalamus	GNB1L
167681	6	84222194	84235423	224	5	32312	3.4869	0.00024437	0.0001	10000	0.0139497	Hypothalamus	PRSS35
25839	16	70514472	70557457	11	2	32401	3.4779	0.00025269	0.0003	10000	0.0141085	Amygdala	COG4
647042	15	82632347	82641706	66	3	32326	3.4526	0.00027765	0.0003	10000	0.0150831	Amygdala	GOLGA6L10
7079	3	12194568	12200851	1	1	32401	3.4376	0.0002935	0.0003	10000	0.0155246	Amygdala	TIMP4
728118	10	88983616	88995645	25	5	31448	3.4294	0.00030246	0.0003	10000	0.0155883	Amygdala	NUTM2A
51520	5	145492589	145562294	548	4	32325	3.4482	0.00028215	0.0005	10000	0.0157542	Hypothalamus	LARS1
129881	2	170501935	170550931	88	2	32219	3.437	0.0002941	0.0001	10000	0.0159999	Hypothalamus	CCDC173
8372	3	50330259	50336899	84	12	32058	3.4296	0.00030218	0.0001	10000	0.0159999	Hypothalamus	HYAL3
64288	6	28292514	28321972	890	11	32148	3.4308	0.00030087	0.0004	10000	0.0159999	Hypothalamus	ZSCAN31
5279	1	172410597	172413230	14	1	32401	3.4093	0.00032565	0.0003	10000	0.0163639	Amygdala	PIGC
9391	2	96931884	96939917	201	8	32314	3.4173	0.00031623	0.0004	10000	0.01646	Hypothalamus	CIAO1
115560	3	44771098	44778575	31	2	32392	3.4079	0.00032733	0.0001	10000	0.0167538	Hypothalamus	ZNF501
4831	17	49242796	49249105	255	8	32178	3.3877	0.00035242	0.0009	10000	0.0174562	Hypothalamus	NME2
91869	3	53122499	53164480	177	5	32309	3.3897	0.00034983	0.0001	10000	0.0174562	Hypothalamus	RFT1
282991	10	102033035	102046469	116	3	31434	3.3809	0.00036128	0.0012	10000	0.017611	Hypothalamus	BLOC1S2
114926	8	42396298	42408140	156	3	32257	3.3736	0.00037096	0.0002	10000	0.0177121	Hypothalamus	SMIM19
7784	7	76026841	76071388	124	10	31552	3.3707	0.00037489	0.0004	10000	0.0177121	Hypothalamus	ZP3
91869	3	53122499	53164480	170	5	32321	3.366	0.00038139	0.0007	10000	0.0180727	Amygdala	RFT1
114926	8	42396298	42408140	159	3	32242	3.3667	0.00038035	0.0004	10000	0.0180727	Amygdala	SMIM19
115560	3	44771098	44778575	72	3	32311	3.3622	0.00038663	0.0002	10000	0.0180727	Amygdala	ZNF501
282991	10	102033035	102046469	115	3	31481	3.3471	0.00040834	0.0004	10000	0.0186537	Amygdala	BLOC1S2
92211	10	85954391	85979377	7	1	32055	3.3462	0.00040967	0.0008	10000	0.019009	Hypothalamus	CDHR1
10233	12	7013897	7023406	5	1	32401	3.3389	0.00042055	0.0001	10000	0.019009	Hypothalamus	LRRC23
30833	17	73126320	73127890	26	1	32401	3.3387	0.00042091	0.0002	10000	0.019009	Hypothalamus	NT5C
64089	8	82711816	82754539	235	7	32263	3.3329	0.00042968	0.0002	10000	0.0191239	Hypothalamus	SNX16
4437	5	79950467	80172634	133	3	32346	3.3101	0.0004663	0.0007	10000	0.0201691	Hypothalamus	MSH3
56128	5	140557371	140560081	51	2	32342	3.3123	0.00046266	0.0008	10000	0.0201691	Hypothalamus	PCDHB8
3108	6	32916391	32920900	21	1	30956	3.2874	0.00050552	0.0009	10000	0.0218721	Amygdala	HLA-DMA
9209	3	37094117	37217992	317	3	32289	3.2813	0.0005166	0.0007	10000	0.0218721	Amygdala	LRRFIP2
57509	8	17501303	17658729	62	4	32195	3.2926	0.00049641	0.0004	10000	0.0218721	Amygdala	MTUS1
9925	9	37438099	37465407	2	1	25189	3.2782	0.00052232	0.0004	10000	0.0218721	Amygdala	ZBTB5
55213	13	50106082	50159742	58	3	32401	3.269	0.00053964	0.0007	10000	0.0221363	Amygdala	RCBTB1
55166	6	49431054	49460820	259	7	32201	3.2777	0.00052328	0.0008	10000	0.0221714	Hypothalamus	CENPQ
4830	17	49230920	49239450	102	7	32267	3.2757	0.00052703	0.0006	10000	0.0221714	Hypothalamus	NME1
80705	2	99613724	99771187	378	5	32319	3.266	0.00054537	0.001	10000	0.0226329	Hypothalamus	TSGA10
56129	5	140552243	140555957	42	2	32387	3.2438	0.00058968	0.0005	10000	0.0237051	Amygdala	PCDHB7
84310	7	1036623	1177911	42	3	32313	3.2019	0.00068251	0.001	10000	0.0272206	Hypothalamus	C7orf50
54987	1	53679771	53686289	36	3	32393	3.2029	0.00068034	0.0004	10000	0.0272206	Hypothalamus	CZIB
91392	3	44754135	44765323	125	4	32371	3.2091	0.00066574	0.0003	10000	0.0272206	Hypothalamus	ZNF502
84310	7	1036623	1177911	36	2	32321	3.175	0.00074919	0.0009	10000	0.0289591	Amygdala	C7orf50
64288	6	28292514	28321972	729	12	32192	3.1792	0.00073828	0.0014	10000	0.0289591	Amygdala	ZSCAN31
6833	11	17414432	17498449	10	2	32307	3.1777	0.00074226	0.0006	10000	0.0292241	Hypothalamus	ABCC8
7079	3	12194568	12200851	216	6	32314	3.1629	0.0007809	0.0008	10000	0.0303563	Hypothalamus	TIMP4
119559	10	120900425	120925221	63	5	32363	3.1584	0.0007931	0.0009	10000	0.0304451	Hypothalamus	SFXN4
253982	16	29912147	29931181	28	1	32180	3.1479	0.00082215	0.0003	10000	0.0308366	Hypothalamus	ASPHD1
57509	8	17501303	17658729	63	4	32211	3.1475	0.00082338	0.0008	10000	0.0308366	Hypothalamus	MTUS1
5279	1	172410597	172413230	33	2	32401	3.1416	0.00084011	0.0006	10000	0.0310841	Hypothalamus	PIGC
1719	5	79922045	79950800	526	11	32323	3.1275	0.0008816	0.002	5000	0.0319955	Hypothalamus	DHFR
79003	17	5389694	5394134	90	5	32319	3.1261	0.00088558	0.001	10000	0.0319955	Hypothalamus	MIS12
132321	4	130014829	130034487	229	11	32266	3.1124	0.0009278	0.0004	10000	0.0323781	Hypothalamus	C4orf33
1797	6	31937588	31940032	34	3	30275	3.118	0.00091043	0.0007	10000	0.0323781	Hypothalamus	DXO
56124	5	140587914	140592143	43	2	32394	3.1152	0.00091902	0.0007	10000	0.0323781	Hypothalamus	PCDHB12
54987	1	53679771	53686289	48	3	32350	3.1127	0.00092685	0.002	5000	0.0338722	Amygdala	CZIB
119559	10	120900425	120925221	77	6	32367	3.1161	0.00091639	0.0005	10000	0.0338722	Amygdala	SFXN4
79729	1	36771889	36793544	6	1	30088	3.1224	0.00089696	0.0007	10000	0.0338722	Amygdala	SH3D21
1822	12	7033626	7051484	4	1	31466	3.0924	0.0009928	0.0009	10000	0.0342572	Hypothalamus	ATN1
6975	10	114043213	114064793	53	2	31814	3.0967	0.00097829	0.0011	10000	0.0351136	Amygdala	TECTB
126859	1	179334855	179523870	45	4	32339	3.0564	0.0011199	0.001	10000	0.0358795	Hypothalamus	AXDND1
55280	10	101992055	102027437	204	8	32224	3.0614	0.0011016	0.0014	10000	0.0358795	Hypothalamus	CWF19L1
84256	16	2961943	3001209	160	12	31667	3.0715	0.0010648	0.0008	10000	0.0358795	Hypothalamus	FLYWCH1
349149	7	99520892	99531833	8	1	32401	3.0702	0.0010696	0.0012	10000	0.0358795	Hypothalamus	GJC3
84727	12	6980099	6982521	103	3	32206	3.056	0.0011216	0.0009	10000	0.0358795	Hypothalamus	SPSB2
54802	1	40306703	40349177	100	7	32317	3.0621	0.0010988	0.0016	10000	0.0358795	Hypothalamus	TRIT1
100505679	15	84841138	84854921	4	1	32401	3.0646	0.0010899	0.0012	10000	0.0358795	Hypothalamus	UBE2Q2L
83461	12	6957972	6961128	110	4	32131	3.0428	0.0011721	0.0009	10000	0.0362165	Hypothalamus	CDCA3
3782	1	154669938	154842754	87	2	32302	3.0445	0.0011653	0.001	10000	0.0362165	Hypothalamus	KCNN3
25945	3	110790606	110913017	58	1	29456	3.0403	0.0011818	0.0007	10000	0.0362165	Hypothalamus	NECTIN3
5162	3	58413357	58419579	171	2	32350	3.0379	0.0011911	0.001	10000	0.0362165	Hypothalamus	PDHB
10422	9	138824815	138853226	2	1	26291	3.0487	0.001149	0.0012	10000	0.0362165	Hypothalamus	UBAC1
79980	20	35380194	35402578	6	1	29357	3.0292	0.0012258	0.0024	5000	0.0369062	Hypothalamus	DSN1
51096	17	49337897	49375294	141	8	31957	3.0262	0.0012381	0.0012	10000	0.0369146	Hypothalamus	UTP18
6745	6	7281283	7313541	44	4	31706	3.0204	0.0012623	0.0012	10000	0.0370304	Hypothalamus	SSR1
222696	6	28399373	28411279	195	8	32307	3.0195	0.0012661	0.0009	10000	0.0370304	Hypothalamus	ZSCAN23
50649	2	131594489	131804826	2	1	32401	2.9998	0.0013508	0.0016	10000	0.0370385	Hypothalamus	ARHGEF4
8722	11	66330935	66336047	181	6	32363	3.0086	0.0013122	0.0016	10000	0.0370385	Hypothalamus	CTSF
143903	11	111411233	111432470	10	1	32401	3.0053	0.0013264	0.001	10000	0.0370385	Hypothalamus	LAYN
80243	8	68864244	69143897	5	1	32401	3.0003	0.0013485	0.0018	10000	0.0370385	Hypothalamus	PREX2
124925	17	27281923	27333458	3	1	16684	3.0097	0.0013074	0.0012	10000	0.0370385	Hypothalamus	SEZ6
51699	12	110929330	110939916	18	1	32266	3.0098	0.0013071	0.0016	10000	0.0370385	Hypothalamus	VPS29
147686	19	58433252	58446795	98	4	32292	3.0006	0.0013473	0.0019	10000	0.0370385	Hypothalamus	ZNF418
26063	16	451858	462487	121	7	31954	2.9927	0.0013825	0.0009	10000	0.0374985	Hypothalamus	DECR2
283635	14	35514113	35552589	24	2	32401	2.9906	0.001392	0.0011	10000	0.0374985	Hypothalamus	FAM177A1
6975	10	114043213	114064793	33	2	31575	2.9795	0.0014436	0.0016	10000	0.0385504	Hypothalamus	TECTB
55280	10	101992055	102027437	152	4	32271	3.0451	0.0011629	0.0009	10000	0.0389572	Amygdala	CWF19L1
285498	4	1050039	1107352	23	3	32283	3.0603	0.0011057	0.0009	10000	0.0389572	Amygdala	RNF212
84727	12	6980099	6982521	100	2	32230	3.0472	0.0011549	0.002	5000	0.0389572	Amygdala	SPSB2
10422	9	138824815	138853226	2	1	26291	3.0487	0.001149	0.0012	10000	0.0389572	Amygdala	UBAC1
79980	20	35380194	35402578	6	1	29357	3.0292	0.0012258	0.0006	10000	0.0403911	Amygdala	DSN1
83461	12	6957972	6961128	77	2	32298	3.0147	0.001286	0.002	5000	0.0413526	Amygdala	CDCA3
25945	3	110790606	110913017	88	2	29878	3.0097	0.0013077	0.0007	10000	0.0413526	Amygdala	NECTIN3
201266	17	70642085	71088853	2	1	27972	3.0076	0.0013167	0.0011	10000	0.0413526	Amygdala	SLC39A11
25858	11	64067863	64072239	80	3	32239	3.0004	0.0013483	0.0014	10000	0.0414182	Amygdala	CATSPERZ
79147	19	47249303	47261832	23	2	32124	2.9977	0.00136	0.0006	10000	0.0414182	Amygdala	FKRP
9481	6	46620652	46645927	76	6	32393	2.9386	0.0016483	0.0011	10000	0.0436373	Hypothalamus	SLC25A27
143903	11	111411233	111432470	8	1	32401	2.9711	0.0014837	0.002	10000	0.044511	Amygdala	LAYN
9088	16	3018101	3030540	2	1	30848	2.9157	0.0017745	0.0018	10000	0.0461977	Hypothalamus	PKMYT1
132160	3	52279782	52284615	84	4	32279	2.9156	0.0017751	0.0014	10000	0.0461977	Hypothalamus	PPM1M
51520	5	145492589	145562294	286	2	32326	2.9546	0.0015652	0.0022	5000	0.0462655	Amygdala	LARS1
221400	6	46655612	46672056	73	5	32393	2.9107	0.001803	0.0011	10000	0.0465295	Hypothalamus	TDRD6
10279	6	27215480	27224399	1053	15	11076	4.1895	1.4e-05	0.0001	10000	0.0483115	Cerebellum	PRSS16
80145	3	63819546	63849597	28	2	32214	2.895	0.0018959	0.002	5000	0.0485192	Hypothalamus	THOC7
201562	3	123213363	123303924	10	1	32053	2.8909	0.0019208	0.0018	10000	0.0487502	Hypothalamus	HACD2
4437	5	79950467	80172634	220	2	32352	2.9262	0.0017154	0.002	5000	0.0499703	Amygdala	MSH3
CHR, chromosome; NSNPS, number of SNPs mapped to the gene; ZSTAT, Z-score of the most significant GWAS SNP in locus; P, p-value of the association; PERMP, p-value of the permutation; p.bonfe, p-value after bonferroni test; p.fdr, p-value after FDR test
*The multiple corrected significance threshold is p.fdr<0.05.

## Sheet: Table S9
Table S10| Integrated eQTL loci in 13 GTEx brain regions associated with BD type I(BD I) at p_FUSION<0.05 after multiple testing
Ensembl ID	Gene	CHR	gene start position	gene end position	HSQ	BEST.GWAS.ID	BEST.GWAS.Z	EQTL.ID	EQTL.R2	EQTL.Z	EQTL.GWAS.Z	NSNP	NWGT	MODEL	MODELCV.R2	MODELCV.PV	TWAS.Z	TWAS.P*	p.fdr	brain region
ENSG00000196839.8	ADA	20	43248163	43280874	0.332	rs6031767	7.08	rs6103923	0.0312	-3.22	-0.7883	433	433	blup	0.1	0.0017	3.06556	0.00217	0.046655	Brain_Amygdala
ENSG00000047249.12	ATP61H	8	54628117	54756118	0.236	rs1050523	-4.74	rs2086074	0.01369	3.39	1.3466	384	384	blup	0.071	0.0073	3.2235	0.001266	0.026922	Brain_Amygdala
ENSG00000174744.9	BRMS1	11	66104804	66112596	0.274	rs664297	15.97	rs1785631	0.0379	3.53	2.6492	305	16	enet	0.059	0.014	4.57972	4.66e-06	0.00047066	Brain_Amygdala
ENSG00000186470.9	BTN3A2	6	26365387	26378546	0.669	rs13198716	-5.88	rs9366653	0.21975	-5.69	-4.56104	556	25	lasso	0.3	2.2e-08	4.6689	3.03e-06	0.00025452	Brain_Amygdala
ENSG00000162384.9	C1orf123	1	53679870	53686289	0.395	rs5174	-3.96	rs12737375	0.116	-4.54	-3.5058	487	1	top1	0.12	0.00074	3.50582	0.000455	0.0244183	Brain_Amygdala
ENSG00000147419.12	CCDC25	8	27590835	27630170	0.298	rs7842666	3.67	rs2010776	0.26721	5.08	-3.1342	631	1	top1	0.27	1.8e-07	-3.1342	0.001723	0.0271373	Brain_Amygdala
ENSG00000111328.2	CDK2AP1	12	123746031	123756881	0.605	rs28694725	19.34	rs28533432	-0.010591	-3.11	-0.3686	347	347	blup	0.079	0.0049	4.5616	5.08e-06	0.000381	Brain_Amygdala
ENSG00000114744.4	COMMD2	3	149456257	149470286	0.338	rs735015	-2.97	rs10935774	0.091931	4.15	-1.92676	475	23	enet	0.17	4.9e-05	-3.3784	0.000729	0.0157464	Brain_Amygdala
ENSG00000176390.10	CRLF3	17	29096406	29151794	0.501	rs216480	-4.22	rs8082537	0.0561	-3.65	-1.34076	276	24	enet	0.22	2.3e-06	3.12843	0.00176	0.03784	Brain_Amygdala
ENSG00000100058.8	CRYBB2P1	22	25844072	25916821	0.716	rs760555	-3.39	rs6004658	0.207371	4.57	-3.3364	515	1	top1	0.21	5.6e-06	-3.3364	0.000849	0.017546	Brain_Amygdala
ENSG00000272977.1	CTA-390C10.10	22	25872185	25875938	0.518	rs760555	-3.39	rs7285549	0.081523	-4.89	-3.3572	518	6	lasso	0.095	0.0022	3.4689	0.000523	0.016213	Brain_Amygdala
ENSG00000243806.1	CTC-484P3.1	5	94161666	94162399	0.453	rs2112450	4.679	rs255343	0.1085	4.61	1.211	407	407	blup	0.13	0.0004	3.87976	0.000105	0.002975	Brain_Amygdala
ENSG00000263603.1	CTD-2349P21.5	17	29056487	29058220	0.141	rs216480	-4.22	rs3794794	0.0368	3.22	-3.34633	281	1	top1	0.037	0.041	-3.34633	0.000819	0.026832	Brain_Amygdala
ENSG00000172992.7	DCAKD	17	43100708	43138473	0.248	rs2239922	-3.54	rs9915259	0.132	4.26	-3.31709	325	1	top1	0.13	0.00032	-3.31709	0.00091	0.026832	Brain_Amygdala
ENSG00000105928.9	DFNA5	7	24737972	24809244	0.637	rs2237306	-4.81	rs876308	0.369	5.83	-3.3037	629	1	top1	0.37	2.7e-10	-3.30366	0.000954	0.036252	Brain_Amygdala
ENSG00000228716.2	DHFR	5	79922047	79950802	0.497	rs12522063	-3.864	rs863215	0.32087	-5.81	-2.9301	480	1	top1	0.32	6.5e-09	2.93006	0.00339	0.0360188	Brain_Amygdala
ENSG00000167264.13	DUS2	16	68021664	68113223	0.229	rs5923	-4.76	rs28711261	0.081236	4.05	-2.47833	256	18	enet	0.14	0.00025	-3.8369	0.000125	0.012375	Brain_Amygdala
ENSG00000171084.11	FAM86JP	3	125635463	125648867	0.613	rs9821905	-3.64	rs9821905	0.218889	5.44	-3.63572	408	18	enet	0.25	5.3e-07	-3.031	0.00244	0.04392	Brain_Amygdala
ENSG00000122687.13	FTSJ2	7	2273866	2281840	0.356	rs6461049	7.25	rs6461233	0.25	4.77	-4.4928	418	1	top1	0.25	4.8e-07	-4.49278	7.03e-06	0.00080142	Brain_Amygdala
ENSG00000187730.6	GABRD	1	1950780	1962192	0.414	rs2294489	4.08	rs4648764	0.0178	-3.77	-3.3095	366	1	top1	0.018	0.11	3.30948	0.000935	0.0376338	Brain_Amygdala
ENSG00000168237.13	GLYCTK	3	52321105	52329272	0.354	rs17052200	7.49	rs187084	0.127877	-4.11	-5.50773	339	1	top1	0.13	0.0004	5.5077	3.63e-08	3.92e-06	Brain_Amygdala
ENSG00000010704.14	HFE	6	26087509	26098571	0.267	rs807203	6.01	rs9358913	0.03867	3.78	-4.12004	695	7	lasso	0.094	0.0023	-3.6755	0.000237	0.009954	Brain_Amygdala
ENSG00000055955.11	ITIH4	3	52846991	52864755	0.373	rs11720243	-6.01	rs2276817	0.23603	5.19	-4.19891	389	1	top1	0.24	1.1e-06	-4.1989	2.68e-05	0.0009648	Brain_Amygdala
ENSG00000138688.11	KIAA1109	4	123073488	123283913	0.523	rs1512976	6.44	rs1127348	0.165	-4	-3.62212	318	1	top1	0.17	5.5e-05	3.62212	0.000292	0.020732	Brain_Amygdala
ENSG00000224086.3	LL22NC03-86G7.1	22	22292957	22297799	0.651	rs2006893	3.7	rs240066	0.418839	-6.56	-3.494	415	15	enet	0.44	2.2e-12	3.7798	0.000157	0.009734	Brain_Amygdala
ENSG00000113318.9	MSH3	5	79950971	80172279	0.563	rs12522063	-3.864	rs181747	0.03717	-3.66	-3.6977	480	1	top1	0.037	0.041	3.69766	0.000218	0.00410429	Brain_Amygdala
ENSG00000141140.12	MYO19	17	34851668	34899284	0.273	rs7224892	10.2	rs12941866	0.116	-4.06	-5.1611	321	1	top1	0.12	0.00073	5.1611	2.46e-07	3.17e-05	Brain_Amygdala
ENSG00000243678.7	NME1-NME2	17	49242796	49249108	0.434	rs9916557	4.94	rs12942155	0.119	-4.49	-3.92456	440	1	top1	0.12	0.00062	3.92456	8.69e-05	0.00560505	Brain_Amygdala
ENSG00000037474.10	NSUN2	5	6599352	6633404	0.917	rs3776439	4.981	rs3733775	0.46858	6.7	4.9264	628	1	top1	0.47	1.6e-13	4.92637	8.38e-07	7.12e-05	Brain_Amygdala
ENSG00000239389.3	PCDHA13	5	140261793	140264247	0.372	rs17208383	-6.964	rs155363	0.01087	-4.33	4.0458	380	7	lasso	0.099	0.0017	-3.58416	0.000338	0.00410429	Brain_Amygdala
ENSG00000120324.4	PCDHB10	5	140571942	140575215	0.329	rs12520854	-5.957	rs12654953	0.21721	-4.97	-3.6204	439	1	top1	0.22	3.2e-06	3.62035	0.000294	0.00410429	Brain_Amygdala
ENSG00000113212.4	PCDHB7	5	140552243	140555957	0.324	rs12520854	-5.972	rs12654953	0.28484	-5.24	-3.6204	445	1	top1	0.28	6.1e-08	3.62035	0.000294	0.00410429	Brain_Amygdala
ENSG00000101236.12	RNF24	20	3907956	3996229	0.486	rs2422924	4.28	rs998132	0.248	-5.05	-2.498	610	6	lasso	0.26	2.1e-07	3.25591	0.00113	0.046655	Brain_Amygdala
ENSG00000260490.2	RP11-265N6.3	15	42864125	42864631	0.345	rs4923947	7.07	rs1679008	-0.01164	3.02	-3.8363	325	21	enet	0.071	0.0071	-4.6988	2.62e-06	0.0001965	Brain_Amygdala
ENSG00000255201.1	RP11-350N15.4	8	38279460	38283614	0.259	rs10958700	-4.1	rs7825829	-0.00755	-3.33	-0.388	284	284	blup	0.096	0.002	3.2199	0.001282	0.026922	Brain_Amygdala
ENSG00000272750.1	RP11-378J18.8	1	222832209	222834854	0.387	rs17532708	4.05	rs17532708	0.274	5.58	4.0497	326	1	top1	0.27	1.2e-07	4.04967	5.13e-05	0.00412965	Brain_Amygdala
ENSG00000242142.1	SERBP1P3	3	53098299	53099107	0.593	rs11720243	-6.01	rs2564921	0.476248	-6.52	2.92235	357	1	top1	0.48	8.6e-14	-2.9224	0.00347	0.046845	Brain_Amygdala
ENSG00000104497.9	SNX16	8	82711816	82755101	0.417	rs2600604	-3.73	rs13258623	0.30973	5.49	-3.604	322	1	top1	0.31	1.3e-08	-3.604	0.000313	0.019719	Brain_Amygdala
ENSG00000213523.5	SRA1	5	139917175	139937853	0.284	rs17208383	-9.427	rs7712617	0.19581	4.48	-3.8925	327	1	top1	0.2	1.1e-05	-3.89254	9.92e-05	0.002975	Brain_Amygdala
ENSG00000144455.9	SUMF1	3	3742498	4508965	0.714	rs4685744	3.32	rs2819562	0.242431	5.08	-2.92942	646	1	top1	0.24	7.6e-07	-2.9294	0.0034	0.046845	Brain_Amygdala
ENSG00000177683.9	THAP5	7	108194987	108209897	0.298	rs17330717	5.07	rs40928	0.204	4.61	-3.3874	457	1	top1	0.2	6.9e-06	-3.38739	0.000706	0.036252	Brain_Amygdala
ENSG00000221995.4	TIAF1	17	27401933	27405875	0.567	rs9908931	4.94	rs8075134	0.0166	-3.68	-2.46217	324	42	enet	0.083	0.0039	3.28082	0.00104	0.026832	Brain_Amygdala
ENSG00000239732.2	TLR9	3	52255096	52260179	0.226	rs17052200	7.86	rs7643570	-0.010879	-3.16	-0.88808	325	325	blup	0.035	0.046	5.358	8.42e-08	4.55e-06	Brain_Amygdala
ENSG00000184787.14	UBE2G2	21	46188955	46221934	0.404	rs9647235	3.64	rs660385	0.23703	4.74	3.0219	559	1	top1	0.24	1e-06	3.0219	0.00251	0.04518	Brain_Amygdala
ENSG00000077254.10	USP33	1	78161672	78225537	0.181	rs17101224	6.16	rs9729667	0.133	-3.9	-4.6889	425	1	top1	0.13	0.0003	4.68888	2.75e-06	0.00044275	Brain_Amygdala
ENSG00000144792.5	ZNF660	3	44619715	44641186	0.261	rs12108134	-4.23	rs939649	0.087462	4.86	1.71864	316	316	blup	0.19	1.5e-05	3.8756	0.000106	0.002862	Brain_Amygdala
ENSG00000164684.9	ZNF704	8	81540686	81787016	0.303	rs5003154	3.65	rs272593	-0.00845	-3.26	-0.5587	383	383	blup	0.12	0.00073	2.9553	0.003124	0.0393624	Brain_Amygdala
ENSG00000228696.4	ARL17B	17	44352150	44439130	0.8708	rs7224296	3.37	rs17698176	0.285073	5.61	-2.3475	60	23	enet	0.38	1e-12	-3.2006	0.00137	0.037675	Brain_Anterior_cingulate_cortex_BA24
ENSG00000196072.7	BLOC1S2	10	102033713	102046469	0.489	rs1408579	-4.24	rs7912400	0.239971	-6.13	-3.4414	410	12	lasso	0.31	2.1e-10	3.49852	0.000468	0.034257	Brain_Anterior_cingulate_cortex_BA24
ENSG00000146540.10	C7orf50	7	1036622	1177896	0.3097	rs4537211	4.14	rs6462277	0.216	5.26	-3.7993	406	1	top1	0.22	2.4e-07	-3.79931	0.000145	0.01189	Brain_Anterior_cingulate_cortex_BA24
ENSG00000196166.3	C8orf86	8	38368352	38386180	0.212	rs10958700	-4.1	rs7816998	0.01273	-3.74	-3.6339	309	309	blup	0.031	0.038	3.6985	0.000217	0.023002	Brain_Anterior_cingulate_cortex_BA24
ENSG00000140326.8	CDAN1	15	43015757	43029324	0.107	rs4923947	6.54	rs9919994	0.060681	3.83	-5.2671	276	1	top1	0.061	0.0059	-5.2671	1.39e-07	1.56e-05	Brain_Anterior_cingulate_cortex_BA24
ENSG00000100058.8	CRYBB2P1	22	25844072	25916821	0.457	rs760555	-3.39	rs7285549	0.11637	4.67	-3.35722	514	15	enet	0.16	1.3e-05	-3.2351	0.001216	0.038912	Brain_Anterior_cingulate_cortex_BA24
ENSG00000272977.1	CTA-390C10.10	22	25872185	25875938	0.506	rs760555	-3.39	rs7285549	0.24288	-5.21	-3.35722	517	1	top1	0.24	3.6e-08	3.3572	0.000787	0.037776	Brain_Anterior_cingulate_cortex_BA24
ENSG00000254664.1	CTD-2560E9.3	11	45237366	45256843	0.431	rs10501307	7.05	rs2863164	0.18379	-5.11	-3.76224	565	1	top1	0.18	2.2e-06	3.76224	0.000168	0.007728	Brain_Anterior_cingulate_cortex_BA24
ENSG00000095485.12	CWF19L1	10	101992055	102027437	0.523	rs1408579	-4.24	rs12784396	0.366049	7.1	-3.586	401	7	lasso	0.43	9.5e-15	-3.43104	0.000601	0.034257	Brain_Anterior_cingulate_cortex_BA24
ENSG00000108272.9	DHRS11	17	34948228	34957235	0.4241	rs7224892	9.32	rs8078079	0.311181	-6.09	-4.9138	310	1	top1	0.31	2.2e-10	4.9138	8.93e-07	0.000147345	Brain_Anterior_cingulate_cortex_BA24
ENSG00000122687.13	FTSJ2	7	2273866	2281840	0.361	rs6461049	7.25	rs3757440	0.124	4.93	-4.8491	420	5	lasso	0.19	1.3e-06	-5.07718	3.83e-07	6.28e-05	Brain_Anterior_cingulate_cortex_BA24
ENSG00000230373.4	GOLGA6L5	15	85051116	85060045	0.309	rs3748376	-6.3	rs150968	0.125521	5.74	1.9497	359	26	enet	0.29	1.2e-09	4.2532	2.11e-05	0.000787733	Brain_Anterior_cingulate_cortex_BA24
ENSG00000108587.10	GOSR1	17	28804380	28854610	0.1723	rs2058284	-5.07	rs1434688	0.124593	4.5	4.0383	320	3	lasso	0.13	6.9e-05	4.0456	5.22e-05	0.002871	Brain_Anterior_cingulate_cortex_BA24
ENSG00000055955.11	ITIH4	3	52846991	52864755	0.4494	rs11720243	-6.01	rs2276817	0.31901	6.76	-4.19891	389	8	lasso	0.33	3.3e-11	-4.2486	2.15e-05	0.0030315	Brain_Anterior_cingulate_cortex_BA24
ENSG00000133706.13	LARS	5	145492601	145562223	0.2616	rs2400207	3.854	rs6877277	0.152	4.82	-3.2231	432	1	top1	0.15	1.8e-05	-3.2231	0.00127	0.0422275	Brain_Anterior_cingulate_cortex_BA24
ENSG00000224086.3	LL22NC03-86G7.1	22	22292957	22297799	0.607	rs2006893	3.7	rs240066	0.46524	-7.51	-3.49402	412	13	enet	0.49	1.7e-17	3.5519	0.000382	0.036672	Brain_Anterior_cingulate_cortex_BA24
ENSG00000176681.10	LRRC37A	17	44370099	44415160	0.8766	rs7224296	3.37	rs17698176	0.094022	4.9	-2.3475	78	15	lasso	0.59	3.2e-22	-3.4225	0.00062	0.025575	Brain_Anterior_cingulate_cortex_BA24
ENSG00000008838.13	MED24	17	38175350	38217468	0.4524	rs16965465	8.86	rs9916158	0.234493	-5.2	-4.5931	302	1	top1	0.23	6.6e-08	4.5931	4.37e-06	0.000360525	Brain_Anterior_cingulate_cortex_BA24
ENSG00000108960.3	MMD	17	53469974	53499353	0.343	rs4239191	4.4	rs7213162	0.224285	-5.53	-3.157	488	12	enet	0.3	3.6e-10	3.092	0.00199	0.042075	Brain_Anterior_cingulate_cortex_BA24
ENSG00000243678.7	NME1-NME2	17	49242796	49249108	0.3157	rs9916557	4.94	rs7222463	0.171932	-5.07	-3.909	442	5	lasso	0.2	5.7e-07	3.0843	0.00204	0.042075	Brain_Anterior_cingulate_cortex_BA24
ENSG00000037474.10	NSUN2	5	6599352	6633404	0.6933	rs3776439	4.981	rs4701742	0.431	7.1	4.1887	628	1	top1	0.43	7.5e-15	4.1887	2.81e-05	0.00186865	Brain_Anterior_cingulate_cortex_BA24
ENSG00000204963.4	PCDHA7	5	140213969	140216338	0.1049	rs17208383	-7.793	rs251379	0.0864	-3.91	4.6962	373	1	top1	0.086	0.0012	-4.6962	2.65e-06	0.00035245	Brain_Anterior_cingulate_cortex_BA24
ENSG00000146707.10	POMZP3	7	76239303	76255000	0.7553	rs3909148	-4.67	rs1465314	0.469	-7.24	-3.9554	161	13	lasso	0.5	4.8e-18	3.52991	0.000416	0.017056	Brain_Anterior_cingulate_cortex_BA24
ENSG00000132612.14	PS4A	16	69345259	69358945	0.186	rs8058523	-4.57	rs11641316	0.128572	4.4	-4.49094	304	1	top1	0.13	8.2e-05	-4.49094	7.09e-06	0.00099969	Brain_Anterior_cingulate_cortex_BA24
ENSG00000245975.2	RP11-30K9.6	15	59060271	59063173	0.266	rs991349	6.22	rs1426652	0.024841	4.22	-3.9839	501	501	blup	0.089	0.00097	-3.4956	0.000473	0.013244	Brain_Anterior_cingulate_cortex_BA24
ENSG00000257543.1	RP11-321F8.4	12	101802150	101802838	0.326	rs10778143	-3.26	rs7965233	-0.009403	-3.57	-1.0846	524	523	blup	0.048	0.013	3.4495	0.000562	0.03441	Brain_Anterior_cingulate_cortex_BA24
ENSG00000255320.1	RP11-755F10.1	11	66012311	66013710	0.651	rs472518	6.2	rs2236652	0.46091	7.17	-5.27017	322	1	top1	0.46	4.1e-16	-5.27017	1.36e-07	1.88e-05	Brain_Anterior_cingulate_cortex_BA24
ENSG00000255455.2	RP11-890B15.3	11	130736149	130740142	0.292	rs1118137	-4.62	rs10894307	0.08403	-4.49	-3.78356	643	1	top1	0.084	0.0014	3.78356	0.000155	0.007728	Brain_Anterior_cingulate_cortex_BA24
ENSG00000124107.5	SLPI	20	43880880	43883205	0.264	rs6073622	-6.07	rs232258	0.00254	-3.59	-0.827	475	475	blup	0.022	0.067	3.941	8.12e-05	0.0053592	Brain_Anterior_cingulate_cortex_BA24
ENSG00000111671.5	SPSB2	12	6980113	6998522	0.211	rs28917485	4.07	rs5446	0.342527	6.14	-3.42271	207	1	top1	0.34	1.7e-11	-3.4227	0.00062	0.03441	Brain_Anterior_cingulate_cortex_BA24
ENSG00000167720.8	SRR	17	2207066	2228554	0.3656	rs12602230	-5.05	rs12450028	0.365296	-6.58	-2.9558	409	3	lasso	0.37	2.1e-12	3.23	0.00124	0.037675	Brain_Anterior_cingulate_cortex_BA24
ENSG00000177683.9	THAP5	7	108194987	108209897	0.4139	rs17330717	5.07	rs40936	0.352	6.5	-3.5792	457	1	top1	0.35	8e-12	-3.57924	0.000345	0.017056	Brain_Anterior_cingulate_cortex_BA24
ENSG00000177082.8	WDR73	15	85185999	85197574	0.227	rs3748376	-6.3	rs3825877	0.156339	-4.56	4.3932	376	1	top1	0.16	1.4e-05	-4.3932	1.12e-05	0.0006272	Brain_Anterior_cingulate_cortex_BA24
ENSG00000146007.6	ZMAT2	5	140079919	140086248	0.3035	rs17208383	-6.408	rs801399	0.22	5.01	-3.9751	360	1	top1	0.22	1.9e-07	-3.9751	7.04e-05	0.00312107	Brain_Anterior_cingulate_cortex_BA24
ENSG00000141338.9	ABCA8	17	66863433	66951492	0.2745	rs16973243	-3.44	rs7213314	0.00462	4.56	-3.4083	454	10	enet	0.095	0.0001	-3.75478	0.000173	0.0069892	Brain_Caudate_basal_ganglia
ENSG00000249484.4	AC091969.1	5	151998525	152603103	0.2215	rs6579959	-4.52	rs10515678	0.079954	-4.42	-3.94431	416	1	top1	0.08	0.00037	3.9443	8e-05	0.00362	Brain_Caudate_basal_ganglia
ENSG00000163016.5	ALMS1P	2	73872046	73912703	0.0936	rs11890811	-5.05	rs1403284	0.093353	4.51	-3.61721	356	1	top1	0.093	0.00012	-3.61721	0.000298	0.040677	Brain_Caudate_basal_ganglia
ENSG00000242247.6	ARFGAP3	22	43192508	43254112	0.296	rs4822232	5.16	rs5758988	0.095111	5	-4.64323	530	1	top1	0.095	0.00011	-4.64323	3.43e-06	3.43e-06	Brain_Caudate_basal_ganglia
ENSG00000242247.6	ARFGAP3	22	43192508	43254112	0.296	rs4822232	5.16	rs5758988	0.095111	5	-4.64323	530	1	top1	0.095	0.00011	-4.64323	3.43e-06	0.00042189	Brain_Caudate_basal_ganglia
ENSG00000204653.5	ASPDH	19	51014857	51017947	0.251	rs1298062	4.18	rs1673033	0.0666	-4.82	-3.0677	461	27	enet	0.11	3.2e-05	3.78751	0.000152	0.013528	Brain_Caudate_basal_ganglia
ENSG00000163930.5	BAP1	3	52435029	52444366	0.1774	rs11720243	-6.01	rs6778735	0.080507	4.07	4.48722	365	1	top1	0.081	0.00035	4.48722	7.22e-06	7.22e-06	Brain_Caudate_basal_ganglia
ENSG00000163930.5	BAP1	3	52435029	52444366	0.1774	rs11720243	-6.01	rs6778735	0.080507	4.07	4.48722	365	1	top1	0.081	0.00035	4.48722	7.22e-06	0.00072561	Brain_Caudate_basal_ganglia
ENSG00000196072.7	BLOC1S2	10	102033713	102046469	0.5241	rs1408579	-4.24	rs7912400	0.429888	-8.19	-3.44136	410	19	enet	0.47	2.8e-21	3.37683	0.000733	0.0412923	Brain_Caudate_basal_ganglia
ENSG00000177025.3	C19orf18	19	58469805	58485902	0.224	rs7247899	-4.24	rs7258536	0.0873	4.6	-3.0545	460	6	lasso	0.089	0.00017	-4.05205	5.08e-05	0.0067818	Brain_Caudate_basal_ganglia
ENSG00000147419.12	CCDC25	8	27590835	27630170	0.426	rs7842666	3.67	rs10093956	0.313	6.91	3.6516	632	7	lasso	0.32	1.5e-13	3.54585	0.000391	0.0260015	Brain_Caudate_basal_ganglia
ENSG00000180376.12	CCDC66	3	56591189	56653929	0.3032	rs9874166	4.25	rs6791987	0.144584	-5.3	-3.99246	436	5	lasso	0.15	8.2e-07	4.01032	6.06e-05	0.00304515	Brain_Caudate_basal_ganglia
ENSG00000111328.2	CDK2AP1	12	123746031	123756881	0.1027	rs28694725	19.345	rs7296418	0.092529	-3.94	3.4079	347	1	top1	0.093	0.00013	-3.40792	0.000655	0.0492397	Brain_Caudate_basal_ganglia
ENSG00000115816.9	CEBPZ	2	37428755	37458773	0.2539	rs1158218	-4.78	rs10209937	0.12421	-4.82	-4.56975	486	1	top1	0.12	9.4e-06	4.56975	4.88e-06	4.88e-06	Brain_Caudate_basal_ganglia
ENSG00000115816.9	CEBPZ	2	37428755	37458773	0.2539	rs1158218	-4.78	rs10209937	0.12421	-4.82	-4.56975	486	1	top1	0.12	9.4e-06	4.56975	4.88e-06	0.00133224	Brain_Caudate_basal_ganglia
ENSG00000160161.5	CILP2	19	19649057	19657468	0.131	rs1005372	10.65	rs16996127	0.0949	4.89	-5.2412	356	1	top1	0.095	0.00011	-5.24124	1.6e-07	1.6e-07	Brain_Caudate_basal_ganglia
ENSG00000160161.5	CILP2	19	19649057	19657468	0.131	rs1005372	10.65	rs16996127	0.0949	4.89	-5.2412	356	1	top1	0.095	0.00011	-5.24124	1.6e-07	4.27e-05	Brain_Caudate_basal_ganglia
ENSG00000213380.9	COG8	16	69354043	69373332	0.1785	rs8058523	-4.57	rs877534	0.078683	4.45	-4.0958	297	1	top1	0.079	0.00041	-4.0958	4.21e-05	0.00381005	Brain_Caudate_basal_ganglia
ENSG00000100058.8	CRYBB2P1	22	25844072	25916821	0.356	rs760555	-3.39	rs6004658	0.229133	5.95	-3.3364	515	4	lasso	0.24	3.6e-10	-3.33527	0.000852	0.0209592	Brain_Caudate_basal_ganglia
ENSG00000272977.1	CTA-390C10.10	22	25872185	25875938	0.348	rs760555	-3.39	rs7285549	0.259883	-6.1	-3.35722	518	1	top1	0.26	4.7e-11	3.35722	0.000787	0.0209592	Brain_Caudate_basal_ganglia
ENSG00000267067.1	CTB-75G16.3	17	34990527	34991156	0.4246	rs7224892	9.9	rs2028068	0.236	-5.96	2.4353	317	22	enet	0.27	2.8e-11	-3.25387	0.00114	0.03838	Brain_Caudate_basal_ganglia
ENSG00000250105.1	CTD-3074O7.2	11	66326337	66327855	0.202	rs664297	13.94	rs618838	0.187671	5.65	4.44442	254	1	top1	0.19	3.9e-08	4.44442	8.81e-06	8.81e-06	Brain_Caudate_basal_ganglia
ENSG00000250105.1	CTD-3074O7.2	11	66326337	66327855	0.202	rs664297	13.94	rs618838	0.187671	5.65	4.44442	254	1	top1	0.19	3.9e-08	4.44442	8.81e-06	0.000841355	Brain_Caudate_basal_ganglia
ENSG00000095485.12	CWF19L1	10	101992055	102027437	0.5705	rs1408579	-4.24	rs11597086	0.416862	7.86	-3.77673	401	1	top1	0.42	1.9e-18	-3.77673	0.000159	0.026871	Brain_Caudate_basal_ganglia
ENSG00000108272.9	DHRS11	17	34948228	34957235	0.2132	rs7224892	9.32	rs12936319	0.201	-5.69	-4.5853	310	1	top1	0.2	1.2e-08	4.58532	4.53e-06	4.53e-06	Brain_Caudate_basal_ganglia
ENSG00000108272.9	DHRS11	17	34948228	34957235	0.2132	rs7224892	9.32	rs12936319	0.201	-5.69	-4.5853	310	1	top1	0.2	1.2e-08	4.58532	4.53e-06	0.00091506	Brain_Caudate_basal_ganglia
ENSG00000088986.6	DYNLL1	12	120907653	120936296	0.1434	rs2522136	3.992	rs591992	0.010613	-3.6	3.3775	397	1	top1	0.011	0.11	-3.37749	0.000732	0.0492397	Brain_Caudate_basal_ganglia
ENSG00000122687.13	FTSJ2	7	2273866	2281840	0.3008	rs6461049	7.25	rs7799006	0.192943	5.4	-4.82344	420	1	top1	0.19	2.4e-08	-4.82344	1.41e-06	1.41e-06	Brain_Caudate_basal_ganglia
ENSG00000122687.13	FTSJ2	7	2273866	2281840	0.3008	rs6461049	7.25	rs7799006	0.192943	5.4	-4.82344	420	1	top1	0.19	2.4e-08	-4.82344	1.41e-06	0.00032853	Brain_Caudate_basal_ganglia
ENSG00000163938.12	GNL3	3	52715172	52728504	0.2107	rs17052200	11.3	rs1108842	0.058928	3.74	5.82719	388	1	top1	0.059	0.002	5.82719	5.64e-09	1.13e-08	Brain_Caudate_basal_ganglia
ENSG00000163938.12	GNL3	3	52715172	52728504	0.2107	rs17052200	11.3	rs1108842	0.058928	3.74	5.82719	388	1	top1	0.059	0.002	5.82719	5.64e-09	1.13e-06	Brain_Caudate_basal_ganglia
ENSG00000108587.10	GOSR1	17	28804380	28854610	0.1458	rs2058284	-5.07	rs3764417	0.155	5.13	3.8148	320	1	top1	0.15	6.9e-07	3.81479	0.000136	0.006868	Brain_Caudate_basal_ganglia
ENSG00000055955.11	ITIH4	3	52846991	52864755	0.4159	rs11720243	-6.01	rs2276817	0.311214	6.74	-4.19891	389	1	top1	0.31	2.7e-13	-4.19891	2.68e-05	0.0017956	Brain_Caudate_basal_ganglia
ENSG00000157542.8	KCNJ6	21	38979678	39288749	0.258	rs2836171	5.28	rs2836141	0.166114	-5.28	4.9876	547	1	top1	0.17	2.6e-07	-4.9876	6.11e-07	6.11e-07	Brain_Caudate_basal_ganglia
ENSG00000157542.8	KCNJ6	21	38979678	39288749	0.258	rs2836171	5.28	rs2836141	0.166114	-5.28	4.9876	547	1	top1	0.17	2.6e-07	-4.9876	6.11e-07	2.99e-05	Brain_Caudate_basal_ganglia
ENSG00000224086.3	LL22NC03-86G7.1	22	22292957	22297799	0.582	rs2006893	3.7	rs240066	0.593852	-9.22	-3.49402	416	1	top1	0.59	1.4e-29	3.49402	0.000476	0.019516	Brain_Caudate_basal_ganglia
ENSG00000176681.10	LRRC37A	17	44370099	44415160	0.8254	rs7224296	3.37	rs183211	0.207	6.01	-2.9112	79	12	lasso	0.62	1.3e-31	-4.29124	1.78e-05	0.0017978	Brain_Caudate_basal_ganglia
ENSG00000258839.2	MC1R	16	89979826	89987385	0.1776	rs4420527	-4.44	rs4785763	0.105402	-4.59	3.1076	320	11	lasso	0.18	6.8e-08	-4.5049	6.64e-06	6.64e-06	Brain_Caudate_basal_ganglia
ENSG00000258839.2	MC1R	16	89979826	89987385	0.1776	rs4420527	-4.44	rs4785763	0.105402	-4.59	3.1076	320	11	lasso	0.18	6.8e-08	-4.5049	6.64e-06	0.00120184	Brain_Caudate_basal_ganglia
ENSG00000243678.7	NME1-NME2	17	49242796	49249108	0.2134	rs9916557	4.94	rs7222463	0.158	-4.87	-3.909	442	1	top1	0.16	5.5e-07	3.90905	9.27e-05	0.0062418	Brain_Caudate_basal_ganglia
ENSG00000037474.10	NSUN2	5	6599352	6633404	0.6769	rs3776439	4.98	rs2288446	0.534122	9.14	4.2189	628	10	lasso	0.59	3.8e-29	4.2628	2.02e-05	0.00121873	Brain_Caudate_basal_ganglia
ENSG00000204967.6	PCDHA4	5	140186659	140189169	0.104	rs17208383	-7.9	rs12659980	0.110935	4.73	3.54267	370	1	top1	0.11	2.9e-05	3.5427	0.000396	0.0143352	Brain_Caudate_basal_ganglia
ENSG00000160299.12	PCNT	21	47744036	47865682	0.307	rs2277821	4.39	rs2839201	0.031835	-4.47	-1.7491	454	454	blup	0.14	1.8e-06	3.2068	0.00134	0.03283	Brain_Caudate_basal_ganglia
ENSG00000178209.10	PLEC	8	144989321	145050902	0.1002	rs7819099	-6.43	rs7010330	0.061	-3.89	-5.9007	244	1	top1	0.061	0.0017	5.90068	3.62e-09	3.62e-09	Brain_Caudate_basal_ganglia
ENSG00000178209.10	PLEC	8	144989321	145050902	0.1002	rs7819099	-6.43	rs7010330	0.061	-3.89	-5.9007	244	1	top1	0.061	0.0017	5.90068	3.62e-09	4.81e-07	Brain_Caudate_basal_ganglia
ENSG00000177707.6	PRL3	3	110788918	110994410	0.3026	rs1512527	4.06	rs7642664	0.257513	6.13	-3.24199	316	1	top1	0.26	6e-11	-3.24199	0.00119	0.047838	Brain_Caudate_basal_ganglia
ENSG00000141084.6	RANBP10	16	67757005	67840555	0.1791	rs5923	-4.76	rs7195415	-0.003153	-3.31	-4.3312	231	231	blup	0.043	0.0077	3.3974	0.00068	0.0410267	Brain_Caudate_basal_ganglia
ENSG00000246640.1	RP11-1094H24.4	17	48127713	48133103	0.2911	rs4793637	-3.87	rs17774763	0.147	5.22	-3.0334	422	6	lasso	0.21	3.4e-09	-3.21009	0.00133	0.03838	Brain_Caudate_basal_ganglia
ENSG00000245975.2	RP11-30K9.6	15	59060271	59063173	0.1871	rs991349	6.22	rs17269439	0.02922	4.92	-1.2073	502	502	blup	0.033	0.016	-3.90889	9.27e-05	0.00653535	Brain_Caudate_basal_ganglia
ENSG00000272750.1	RP11-378J18.8	1	222832209	222834854	0.4364	rs17532708	4.05	rs2378607	0.361	7.22	3.95901	326	7	lasso	0.37	4.9e-16	3.87471	0.000107	0.038734	Brain_Caudate_basal_ganglia
ENSG00000272335.1	RP11-53O19.3	5	44826178	44828694	0.0831	rs10051592	-3.91	rs1438821	0.026401	-3.55	3.73235	225	3	lasso	0.027	0.028	3.4322	0.000599	0.0180698	Brain_Caudate_basal_ganglia
ENSG00000255320.1	RP11-755F10.1	11	66012311	66013710	0.51	rs472518	6.2	rs2236652	0.539457	8.79	-5.27017	322	1	top1	0.54	1e-25	-5.27017	1.36e-07	2.72e-07	Brain_Caudate_basal_ganglia
ENSG00000255320.1	RP11-755F10.1	11	66012311	66013710	0.51	rs472518	6.2	rs2236652	0.539457	8.79	-5.27017	322	1	top1	0.54	1e-25	-5.27017	1.36e-07	2.6e-05	Brain_Caudate_basal_ganglia
ENSG00000052749.9	RRP12	10	99116115	99160871	0.3515	rs915197	8.34	rs2297988	0.318631	6.94	-2.40937	486	7	lasso	0.35	2.7e-15	-3.41428	0.00064	0.0412923	Brain_Caudate_basal_ganglia
ENSG00000111671.5	SPSB2	12	6980113	6998522	0.5603	rs28917485	4.075	rs5446	0.36878	7.39	-3.4227	208	4	lasso	0.38	1.7e-16	-3.2814	0.001033	0.0492397	Brain_Caudate_basal_ganglia
ENSG00000145687.11	SSBP2	5	80708840	81047616	0.3072	rs7707981	-4.4	rs3805726	0.065148	-4.48	-2.42662	352	26	enet	0.087	0.0002	4.4976	6.87e-06	1.21e-05	Brain_Caudate_basal_ganglia
ENSG00000145687.11	SSBP2	5	80708840	81047616	0.3072	rs7707981	-4.4	rs3805726	0.065148	-4.48	-2.42662	352	26	enet	0.087	0.0002	4.4976	6.87e-06	0.00109505	Brain_Caudate_basal_ganglia
ENSG00000113119.8	TMCO6	5	140019012	140024869	0.1143	rs17208383	-10.12	rs778597	0.154889	4.86	-4.37668	342	1	top1	0.15	6.9e-07	-4.3767	1.21e-05	1.21e-05	Brain_Caudate_basal_ganglia
ENSG00000113119.8	TMCO6	5	140019012	140024869	0.1143	rs17208383	-10.12	rs778597	0.154889	4.86	-4.37668	342	1	top1	0.15	6.9e-07	-4.3767	1.21e-05	0.00109505	Brain_Caudate_basal_ganglia
ENSG00000100271.12	TTLL1	22	43442416	43485434	0.424	rs4822232	5.16	rs2072883	0.159327	4.93	3.58007	554	1	top1	0.16	4.7e-07	3.58007	0.000344	0.019516	Brain_Caudate_basal_ganglia
ENSG00000163945.11	USSA	4	1341054	1381837	0.3458	rs3860715	6.37	rs6599308	0.21434	5.55	4.3478	375	8	lasso	0.22	1.9e-09	3.97971	6.9e-05	0.00966	Brain_Caudate_basal_ganglia
ENSG00000177082.8	WDR73	15	85185999	85197574	0.1992	rs3748376	-6.3	rs3825877	0.17939	-5.21	4.3932	376	1	top1	0.18	8.1e-08	-4.39319	1.12e-05	1.12e-05	Brain_Caudate_basal_ganglia
ENSG00000177082.8	WDR73	15	85185999	85197574	0.1992	rs3748376	-6.3	rs3825877	0.17939	-5.21	4.3932	376	1	top1	0.18	8.1e-08	-4.39319	1.12e-05	0.0015792	Brain_Caudate_basal_ganglia
ENSG00000166913.8	YWHAB	20	43514317	43537173	0.254	rs6031767	7.09	rs7271519	0.00254	-3.24	-5.9754	434	30	enet	0.018	0.058	5.1364	2.8e-07	2.8e-07	Brain_Caudate_basal_ganglia
ENSG00000166913.8	YWHAB	20	43514317	43537173	0.254	rs6031767	7.09	rs7271519	0.00254	-3.24	-5.9754	434	30	enet	0.018	0.058	5.1364	2.8e-07	2.35e-05	Brain_Caudate_basal_ganglia
ENSG00000225151.6	AC103965.1	15	84867600	84898888	0.434	rs3748376	-6.3	rs11638600	0.138868	-5.67	-1.2014	246	246	blup	0.26	7.5e-10	4.2496	2.14e-05	0.0017227	Brain_Cerebellar_Hemisphere
ENSG00000148700.9	ADD3	10	111756126	111895323	0.575	rs7906904	-6.02	rs921348	0.435021	7.45	-5.8318	335	1	top1	0.44	4.9e-17	-5.83184	5.48e-09	9.48e-07	Brain_Cerebellar_Hemisphere
ENSG00000256323.1	AL049542.1	16	542366	542567	0.22	rs12921002	3.62	rs3852766	0.113441	3.97	3.2351	443	1	top1	0.11	7.7e-05	3.2351	0.00122	0.0427	Brain_Cerebellar_Hemisphere
ENSG00000105726.12	ATP13A1	19	19756009	19774502	0.174	rs1005372	10.59	rs10423449	0.0622	4.05	-4.75668	334	1	top1	0.062	0.003	-4.75668	1.97e-06	0.00060873	Brain_Cerebellar_Hemisphere
ENSG00000196072.7	BLOC1S2	10	102033713	102046469	0.417	rs1408579	-4.24	rs7912400	0.355194	-6.9	-3.4414	410	1	top1	0.36	1.7e-13	3.44136	0.000579	0.0445475	Brain_Cerebellar_Hemisphere
ENSG00000186470.9	BTN3A2	6	26365387	26378546	0.5295	rs13198716	-5.88	rs9366653	0.348067	-6.68	-4.561	557	1	top1	0.35	3.4e-13	4.56104	5.09e-06	0.00090093	Brain_Cerebellar_Hemisphere
ENSG00000148408.8	CACNA1B	9	140772241	141019076	0.4064	rs3750508	-6.26	rs3750508	0.259	5.86	-6.25746	268	1	top1	0.26	9.9e-10	-6.25746	3.91e-10	7.62e-08	Brain_Cerebellar_Hemisphere
ENSG00000175868.9	CALCB	11	14926543	15103888	0.338	rs12794714	-4.08	rs1553006	0.12109	4.72	3.3787	365	6	lasso	0.15	6e-06	3.81623	0.000136	0.0066096	Brain_Cerebellar_Hemisphere
ENSG00000092529.18	CAPN3	15	42651783	42704515	0.197	rs4923947	7.26	rs663454	0.050345	4.62	-3.9605	410	1	top1	0.05	0.007	-3.96048	7.48e-05	0.0030107	Brain_Cerebellar_Hemisphere
ENSG00000147419.12	CCDC25	8	27590835	27630170	0.3	rs7842666	3.67	rs9797	0.05786	5	-3.62318	633	6	lasso	0.14	1.5e-05	-3.5744	0.000351	0.0328185	Brain_Cerebellar_Hemisphere
ENSG00000140326.8	CDAN1	15	43015757	43029324	0.109	rs4923947	6.54	rs12910799	0.030756	3.82	-4.9795	275	275	blup	0.036	0.019	-4.08099	4.48e-05	0.00240427	Brain_Cerebellar_Hemisphere
ENSG00000177946.4	CENPBD1	16	90037340	90038193	0.273	rs4420527	-4.44	rs4424910	0.02221	3.66	0.5779	295	295	blup	0.077	0.0011	3.3409	0.000835	0.03507	Brain_Cerebellar_Hemisphere
ENSG00000244752.2	CRYBB2	22	25615489	25627836	0.442	rs760555	-3.39	rs6004658	0.176838	4.89	-3.3364	451	1	top1	0.18	6.9e-07	-3.3364	0.000849	0.0242814	Brain_Cerebellar_Hemisphere
ENSG00000100058.8	CRYBB2P1	22	25844072	25916821	0.522	rs760555	-3.39	rs6004658	0.194826	5.26	-3.3364	514	1	top1	0.19	1.7e-07	-3.3364	0.000849	0.0242814	Brain_Cerebellar_Hemisphere
ENSG00000259726.1	CSPG4P11	15	84855504	84866136	0.239	rs3748376	-6.3	rs11638297	0.128291	4.47	-5.5107	253	1	top1	0.13	2.6e-05	-5.51065	3.58e-08	5.76e-06	Brain_Cerebellar_Hemisphere
ENSG00000272977.1	CTA-390C10.10	22	25872185	25875938	0.302	rs760555	-3.39	rs6004658	0.028086	-4.37	-3.3364	517	1	top1	0.028	0.035	3.3364	0.000849	0.0242814	Brain_Cerebellar_Hemisphere
ENSG00000196810.4	CTBP1-AS2	4	1243088	1282079	0.484	rs3860715	6.22	rs1564508	0.419253	7.68	-3.5593	403	13	enet	0.44	1.9e-17	-3.5024	0.000461	0.043795	Brain_Cerebellar_Hemisphere
ENSG00000250105.1	CTD-3074O7.2	11	66326337	66327855	0.279	rs664297	13.94	rs1815739	0.2501	5.99	4.61004	255	2	lasso	0.25	1.4e-09	4.59015	4.43e-06	0.000270945	Brain_Cerebellar_Hemisphere
ENSG00000095485.12	CWF19L1	10	101992055	102027437	0.467	rs1408579	-4.24	rs11597086	0.305512	7.12	-3.7767	401	21	enet	0.41	1.2e-15	-3.28291	0.00103	0.0445475	Brain_Cerebellar_Hemisphere
ENSG00000108272.9	DHRS11	17	34948228	34957235	0.1768	rs7224892	9.32	rs12601380	0.155068	-4.69	-5.0713	310	1	top1	0.16	3.6e-06	5.0713	3.95e-07	0.000107835	Brain_Cerebellar_Hemisphere
ENSG00000149485.12	FADS1	11	61567099	61596790	0.47	rs1729398	10.99	rs174555	0.25743	-6.39	-5.96609	432	50	enet	0.36	9.6e-14	4.79546	1.62e-06	0.00019683	Brain_Cerebellar_Hemisphere
ENSG00000122687.13	FTSJ2	7	2273866	2281840	0.4667	rs6461049	7.25	rs7799006	0.283844	6.15	-4.82345	420	1	top1	0.28	1.1e-10	-4.82344	1.41e-06	0.00035673	Brain_Cerebellar_Hemisphere
ENSG00000163938.12	GNL3	3	52715172	52728504	0.2401	rs17052200	11.3	rs13079063	0.256827	-6.37	-5.8757	388	7	enet	0.29	6.9e-11	4.92745	8.33e-07	7.02e-05	Brain_Cerebellar_Hemisphere
ENSG00000164199.11	GPR98	5	89825161	90460038	0.2848	rs688956	-5.11	rs42467	0.156064	-5.5	4.51266	392	1	top1	0.16	3.3e-06	-4.51266	6.4e-06	0.000465067	Brain_Cerebellar_Hemisphere
ENSG00000206053.8	HN1L	16	1728257	1752281	0.27	rs12929353	4.49	rs11865609	0.061987	-4.43	-3.5058	486	1	top1	0.062	0.0031	3.5058	0.000455	0.03185	Brain_Cerebellar_Hemisphere
ENSG00000102781.9	KATNAL1	13	30776767	30881621	0.329	rs3803277	-5.61	rs9508703	0.146188	-4.9	-3.8676	573	1	top1	0.15	7e-06	3.86763	0.00011	0.004235	Brain_Cerebellar_Hemisphere
ENSG00000163807.4	KIAA1143	3	44779153	44803154	0.4563	rs6803168	7.86	rs7616538	0.345129	6.9	3.5754	389	1	top1	0.35	4.5e-13	3.57539	0.00035	0.01771	Brain_Cerebellar_Hemisphere
ENSG00000227676.2	LINC01068	13	80140881	80144983	0.199	rs1212082	-4.61	rs1475797	0.205283	5.46	4.5414	373	1	top1	0.21	7.6e-08	4.54141	5.59e-06	0.00043043	Brain_Cerebellar_Hemisphere
ENSG00000224086.3	LL22NC03-86G7.1	22	22292957	22297799	0.628	rs2006893	3.7	rs240064	0.476334	-7.83	-3.6392	416	10	lasso	0.48	2.4e-19	3.3594	0.000781	0.0242814	Brain_Cerebellar_Hemisphere
ENSG00000160294.6	MCM3AP	21	47656743	47706211	0.133	rs2277821	4.19	rs1007893	0.028774	4.41	3.8022	464	1	top1	0.029	0.033	3.80223	0.000143	0.008723	Brain_Cerebellar_Hemisphere
ENSG00000198948.7	MFAP3L	4	170907748	170954182	0.233	rs17080034	7.16	rs4692589	0.084762	4.14	-3.7901	349	1	top1	0.085	0.00061	-3.7901	0.000151	0.02869	Brain_Cerebellar_Hemisphere
ENSG00000078814.11	MYH7B	20	33563206	33590206	0.2043	rs13044758	-5.88	rs6088667	0.18189	5.16	-4.64511	351	1	top1	0.18	4.7e-07	-4.6451	3.4e-06	0.0003774	Brain_Cerebellar_Hemisphere
ENSG00000198646.9	NCOA6	20	33284722	33413452	0.1732	rs13044758	-6.39	rs6059916	0.10263	4.76	2.46898	347	9	enet	0.11	7.2e-05	3.4708	0.000519	0.0288045	Brain_Cerebellar_Hemisphere
ENSG00000132603.9	NIP7	16	69373571	69377014	0.195	rs8058523	-4.57	rs7202398	-0.008168	-3.31	-1.1119	297	297	blup	0.084	0.00066	3.3617	0.000775	0.03507	Brain_Cerebellar_Hemisphere
ENSG00000037474.10	NSUN2	5	6599352	6633404	0.8253	rs3776439	4.981	rs2303711	0.606484	8.86	4.12218	628	16	lasso	0.63	3.3e-28	4.35513	1.33e-05	0.00072485	Brain_Cerebellar_Hemisphere
ENSG00000239389.3	PCDHA13	5	140261793	140264247	0.5878	rs17208383	-6.964	rs251379	0.556474	8.31	4.69616	380	1	top1	0.56	1.7e-23	4.69616	2.65e-06	0.000465067	Brain_Cerebellar_Hemisphere
ENSG00000120327.4	PCDHB14	5	140602931	140605858	0.1881	rs12520854	-5.825	rs629168	0.035006	4.27	3.16142	458	3	lasso	0.046	0.0095	3.27275	0.00107	0.0388767	Brain_Cerebellar_Hemisphere
ENSG00000178209.10	PLEC	8	144989321	145050902	0.391	rs7819099	-6.43	rs11780978	0.16531	-6	-5.94658	244	244	blup	0.23	8.5e-09	5.94529	2.76e-09	5.16e-07	Brain_Cerebellar_Hemisphere
ENSG00000146707.10	POMZP3	7	76239303	76255000	0.7408	rs3909148	-4.67	rs11505688	0.487062	-7.88	-3.41301	161	23	enet	0.59	2e-25	3.604	0.000313	0.0395945	Brain_Cerebellar_Hemisphere
ENSG00000164088.13	PPM1M	3	52279841	52284613	0.4546	rs17052200	7.69	rs34569561	0.289186	-6.2	-4.6225	329	1	top1	0.29	7.2e-11	4.62247	3.79e-06	0.000239718	Brain_Cerebellar_Hemisphere
ENSG00000239557.1	RP11-168J18.6	3	52407668	52408898	0.1363	rs17052200	9.02	rs1042779	0.031444	3.56	-5.4571	366	1	top1	0.031	0.027	-5.45713	4.84e-08	1.22e-05	Brain_Cerebellar_Hemisphere
ENSG00000272335.1	RP11-53O19.3	5	44826178	44828694	0.1145	rs10051592	-3.911	rs7705343	0.051706	-3.85	3.66984	225	1	top1	0.052	0.0064	-3.66984	0.000243	0.0105948	Brain_Cerebellar_Hemisphere
ENSG00000235266.1	RP11-753C18.8	10	104647631	104647945	0.33	rs10786701	-4.6	rs10786719	0.279231	-6.63	-2.7978	342	6	lasso	0.31	1.1e-11	3.31006	0.000933	0.0445475	Brain_Cerebellar_Hemisphere
ENSG00000255320.1	RP11-755F10.1	11	66012311	66013710	0.44	rs472518	6.2	rs2236652	0.41854	7.33	-5.27017	323	1	top1	0.42	2.9e-16	-5.27017	1.36e-07	3.3e-05	Brain_Cerebellar_Hemisphere
ENSG00000254510.1	RP11-867G23.10	11	66176629	66184608	0.28	rs664297	16.77	rs7924580	0.13028	4.85	-5.09335	284	4	lasso	0.15	7.2e-06	-4.58885	4.46e-06	0.000270945	Brain_Cerebellar_Hemisphere
ENSG00000255468.2	RP11-867G23.8	11	66115421	66132275	0.301	rs664297	15.97	rs10750784	0.24878	5.68	-3.7309	305	1	top1	0.25	2.2e-09	-3.7309	0.000191	0.0077355	Brain_Cerebellar_Hemisphere
ENSG00000141504.7	SAT2	17	7529552	7531194	0.4173	rs8068222	-4.24	rs7211847	0.121207	4.46	-3.9353	499	1	top1	0.12	4.4e-05	-3.9353	8.31e-05	0.0113431	Brain_Cerebellar_Hemisphere
ENSG00000163935.9	SFMBT1	3	52937588	53080766	0.1893	rs11720243	-6.01	rs9870898	0.12886	4.54	-5.0065	361	1	top1	0.13	2.5e-05	-5.00653	5.54e-07	7.01e-05	Brain_Cerebellar_Hemisphere
ENSG00000204991.6	SPIRE2	16	89884587	89937727	0.521	rs4420527	-4.44	rs10852623	0.130778	5.3	-4.2433	364	364	blup	0.22	2.2e-08	-5.4691	4.52e-08	9.49e-06	Brain_Cerebellar_Hemisphere
ENSG00000145687.11	SSBP2	5	80708840	81047616	0.1933	rs7707981	-4.403	rs3805726	0.037388	-3.67	-2.42662	352	352	blup	0.062	0.0032	3.20573	0.00135	0.0420429	Brain_Cerebellar_Hemisphere
ENSG00000132604.6	TERF2	16	69389464	69442474	0.18	rs8058523	-4.57	rs12922774	0.12844	-4.55	-4.237	302	1	top1	0.13	2.6e-05	4.237	2.27e-05	0.0023835	Brain_Cerebellar_Hemisphere
ENSG00000219435.3	TEX40	11	64067863	64072242	0.28	rs2232410	13.52	rs2286614	0.16784	-5.01	-3.18873	351	1	top1	0.17	1.4e-06	3.18873	0.00143	0.0496414	Brain_Cerebellar_Hemisphere
ENSG00000150403.13	TMCO3	13	114145310	114204542	0.212	rs3794422	-4.97	rs9577281	0.039657	4.05	-2.5256	378	378	blup	0.052	0.0062	-3.56419	0.000365	0.00936833	Brain_Cerebellar_Hemisphere
ENSG00000113119.8	TMCO6	5	140019012	140024869	0.439	rs17208383	-10.117	rs7721577	0.401651	7.18	-4.12865	342	7	lasso	0.42	1.9e-16	-4.52721	5.98e-06	0.000465067	Brain_Cerebellar_Hemisphere
ENSG00000159247.8	TUBBP5	9	141044565	141071821	0.5273	rs3750508	-6.26	rs3750509	0.0678	-4.64	-4.02048	192	5	lasso	0.14	8.7e-06	4.26287	2.02e-05	0.0019695	Brain_Cerebellar_Hemisphere
ENSG00000196236.8	XPNPEP3	22	41253088	41351450	0.183	rs5758064	-5.01	rs138312	0.11717	-5.12	4.8535	286	4	lasso	0.15	4.2e-06	-4.2347	2.29e-05	0.0032747	Brain_Cerebellar_Hemisphere
ENSG00000144792.5	ZNF660	3	44619715	44641186	0.667	rs12108134	-4.23	rs939649	0.530937	8.44	1.7186	316	316	blup	0.57	3e-24	3.31022	0.000932	0.0392993	Brain_Cerebellar_Hemisphere
ENSG00000249034.1	AC005609.1	5	140240341	140243224	0.3254	rs17208383	-6.462	rs246049	0.0817	-4.48	3.87827	378	1	top1	0.082	0.0002	-3.87827	0.000105	0.00357	Brain_Cerebellum
ENSG00000218739.5	AC007390.5	2	37423631	37443282	0.1748	rs1158218	-4.78	rs10209937	0.019479	-4.25	-4.56975	515	4	lasso	0.036	0.01	3.8643	0.000111	0.0108225	Brain_Cerebellum
ENSG00000115073.6	ACTR1B	2	98272431	98280570	0.8052	rs2071038	7.79	rs11692435	0.444777	8.19	-3.47524	145	1	top1	0.44	3e-21	-3.4752	0.00051	0.0248625	Brain_Cerebellum
ENSG00000148700.9	ADD3	10	111756126	111895323	0.5976	rs7906904	-6.02	rs17095355	0.419495	8.31	-5.9091	335	335	blup	0.46	2.4e-22	-4.07982	4.51e-05	0.0095612	Brain_Cerebellum
ENSG00000186063.8	AIDA	1	222841355	222886552	0.3564	rs17532708	4.05	rs2378607	0.178	-5.72	3.95901	322	6	lasso	0.18	2.8e-08	-3.79763	0.000146	0.0204765	Brain_Cerebellum
ENSG00000163016.5	ALMS1P	2	73872046	73912703	0.343	rs11890811	-5.05	rs1403284	0.299193	6.9	-3.61721	356	1	top1	0.3	1.6e-13	-3.6172	0.000298	0.0181071	Brain_Cerebellum
ENSG00000139190.12	AMP1	12	6571489	6580153	0.693	rs11064213	-3.88	rs2532520	0.492942	8.94	2.83532	406	8	lasso	0.53	6.2e-27	3.19467	0.0014	0.0461725	Brain_Cerebellum
ENSG00000242247.6	ARFGAP3	22	43192508	43254112	0.308	rs4822232	5.16	rs5751399	0.108282	4.43	-4.7329	531	1	top1	0.11	1.9e-05	-4.7329	2.21e-06	0.00041327	Brain_Cerebellum
ENSG00000123329.13	ARHGAP9	12	57866046	57882597	0.206	rs7397991	8.07	rs2277317	0.137641	-4.83	4.25753	339	1	top1	0.14	1.4e-06	-4.25753	2.07e-05	0.00261855	Brain_Cerebellum
ENSG00000214435.3	AS3MT	10	104629273	104661656	0.6365	rs10786701	-4.6	rs7096169	0.411935	-8.09	-3.8945	343	1	top1	0.41	2.4e-19	3.89448	9.84e-05	0.0104304	Brain_Cerebellum
ENSG00000161664.2	ASB16	17	42247815	42256451	0.1465	rs228768	6.02	rs2523162	0.098108	4.91	3.81899	356	1	top1	0.098	4.8e-05	3.81899	0.000134	0.013199	Brain_Cerebellum
ENSG00000267080.1	ASB16-AS1	17	42253341	42264085	0.359	rs228768	6.02	rs4239142	0.150796	-5.66	4.17007	352	1	top1	0.15	4.2e-07	-4.17007	3.04e-05	0.0059888	Brain_Cerebellum
ENSG00000173715.11	C11orf80	11	66511922	66610882	0.3275	rs664297	10.56	rs7951189	0.154769	-5.39	-2.35425	255	255	blup	0.17	9.9e-08	4.19209	2.76e-05	0.00100893	Brain_Cerebellum
ENSG00000151067.16	CACNA1C	12	2079952	2802108	0.503	rs2159100	-8.21	rs886898	0.091748	5.96	0.65402	552	3	lasso	0.3	9e-14	4.62867	3.68e-06	0.00093104	Brain_Cerebellum
ENSG00000175868.9	CALCB	11	14926543	15103888	0.1602	rs12794714	-4.08	rs1553006	0.10114	4.59	3.3787	365	4	lasso	0.11	1.6e-05	3.61968	0.000295	0.00882318	Brain_Cerebellum
ENSG00000140326.8	CDAN1	15	43015757	43029324	0.2554	rs4923947	6.54	rs3742993	0.181	6.2	-5.32384	276	276	blup	0.26	9.9e-12	-4.7047	2.54e-06	0.00028956	Brain_Cerebellum
ENSG00000111665.7	CDCA3	12	6953957	6961230	0.786	rs11064213	-3.88	rs1047776	0.365738	7.84	2.57958	226	8	lasso	0.48	1.5e-23	3.4056	0.00066	0.03542	Brain_Cerebellum
ENSG00000103502.9	CDIPT	16	29869678	29875057	0.2875	rs11150576	-3.89	rs34286592	0.138889	-4.88	-3.6641	160	4	lasso	0.14	1.1e-06	3.9614	7.45e-05	0.00545713	Brain_Cerebellum
ENSG00000007545.11	CRAMP1L	16	1662326	1727909	0.4939	rs2252523	4.16	rs8045021	0.093295	4.9	-3.1475	481	5	lasso	0.11	1.3e-05	-3.3487	0.000812	0.033988	Brain_Cerebellum
ENSG00000259726.1	CSPG4P11	15	84855504	84866136	0.2423	rs3748376	-6.3	rs11638297	0.118	4.69	-5.51066	253	1	top1	0.12	8.1e-06	-5.51066	3.58e-08	8.16e-06	Brain_Cerebellum
ENSG00000269990.1	CTD-3074O7.12	11	66303369	66305407	0.1628	rs664297	17.85	rs3867132	-0.001446	-3.49	-1.18227	264	264	blup	0.055	0.002	4.37424	1.22e-05	0.000501725	Brain_Cerebellum
ENSG00000250105.1	CTD-3074O7.2	11	66326337	66327855	0.3945	rs664297	13.94	rs1815739	0.186761	5.97	4.61004	257	1	top1	0.19	1.5e-08	4.61004	4.03e-06	0.000220978	Brain_Cerebellum
ENSG00000085788.9	DDHD2	8	38082736	38120351	0.3183	rs10958700	-4.1	rs2898674	0.081411	5.18	-3.6003	282	13	enet	0.13	4.2e-06	-3.6486	0.000264	0.0128304	Brain_Cerebellum
ENSG00000108272.9	DHRS11	17	34948228	34957235	0.3704	rs7224892	9.32	rs1005551	0.289738	-7.15	-5.03105	310	1	top1	0.29	4.3e-13	5.03105	4.88e-07	0.000192272	Brain_Cerebellum
ENSG00000149485.12	FADS1	11	61567099	61596790	0.6139	rs1729398	11	rs4246215	0.427281	-8.29	-6.34289	431	9	lasso	0.46	7e-22	6.07463	1.24e-09	1.36e-07	Brain_Cerebellum
ENSG00000221968.4	FADS3	11	61640991	61659523	0.2474	rs1729398	10.75	rs174549	0.175301	-5.57	-6.18199	439	1	top1	0.18	4.3e-08	6.18199	6.33e-10	1.04e-07	Brain_Cerebellum
ENSG00000268927.1	FLJ00418	16	70698353	70699739	0.3	rs7196032	-4.52	rs3752785	0.168527	5.21	3.6103	149	1	top1	0.17	8.1e-08	3.6103	0.000306	0.0179316	Brain_Cerebellum
ENSG00000122687.13	FTSJ2	7	2273866	2281840	0.3229	rs6461049	7.25	rs7799006	0.306597	7.04	-4.8234	420	1	top1	0.31	6.9e-14	-4.82344	1.41e-06	0.00047658	Brain_Cerebellum
ENSG00000146729.5	GBAS	7	56019486	56067874	0.1859	rs4307293	-3.47	rs4948089	0.035698	4.12	-3.4359	287	1	top1	0.036	0.011	-3.43589	0.000591	0.0499395	Brain_Cerebellum
ENSG00000139433.5	GLTP	12	110288748	110318293	0.342	rs7308785	-5.44	rs7397059	0.186744	5.96	2.38262	351	5	lasso	0.22	9.1e-10	3.25553	0.00113	0.0461725	Brain_Cerebellum
ENSG00000168237.13	GLYCTK	3	52321105	52329272	0.2151	rs17052200	7.49	rs1060330	0.202	5.67	5.64803	340	1	top1	0.2	3.3e-09	5.64803	1.62e-08	2.68e-06	Brain_Cerebellum
ENSG00000163938.12	GNL3	3	52715172	52728504	0.407	rs17052200	11.3	rs13079063	0.281	-7.51	-5.87572	388	12	enet	0.35	3.7e-16	5.97205	2.34e-09	7.75e-07	Brain_Cerebellum
ENSG00000164199.11	GPR98	5	89825161	90460038	0.3854	rs688956	-5.11	rs154569	0.202	-6.29	4.72142	392	1	top1	0.2	3.4e-09	-4.72142	2.34e-06	0.000264747	Brain_Cerebellum
ENSG00000272361.1	GS1-166A23.2	7	16633253	16633849	0.5442	rs7809828	-3.31	rs7802116	0.228511	-6.04	-2.7104	642	7	lasso	0.32	1.5e-14	3.55765	0.000374	0.0421373	Brain_Cerebellum
ENSG00000170445.8	HARS	5	140053710	140071609	0.1061	rs17208383	-6.191	rs801399	0.153	-5.15	-3.9751	359	1	top1	0.15	3.3e-07	3.9751	7.04e-05	0.00318629	Brain_Cerebellum
ENSG00000102781.9	KATNAL1	13	30776767	30881621	0.4502	rs3803277	-5.61	rs9506288	0.21112	-5.9	-3.5761	573	1	top1	0.21	1.4e-09	3.57607	0.000349	0.035249	Brain_Cerebellum
ENSG00000163807.4	KIAA1143	3	44779153	44803154	0.3605	rs6803168	7.86	rs6764293	0.266	6.77	3.61247	389	1	top1	0.27	5.3e-12	3.61246	0.000303	0.0167155	Brain_Cerebellum
ENSG00000166004.10	KIAA1731	11	93394805	93463113	0.1697	rs10831088	9.23	rs11020474	0.005622	3.64	8.40414	401	1	top1	0.0056	0.17	8.40414	4.31e-17	1.42e-14	Brain_Cerebellum
ENSG00000114988.7	LMAN2L	2	97371666	97405801	0.2754	rs6746896	-5.68	rs6727384	0.152466	4.89	-4.99038	187	1	top1	0.15	3.6e-07	-4.9904	6.03e-07	0.00023517	Brain_Cerebellum
ENSG00000173621.8	LRFN4	11	66624118	66627733	0.1208	rs664297	8.7	rs10791895	0.018617	-4.03	-5.06645	231	1	top1	0.019	0.051	5.06645	4.05e-07	2.66e-05	Brain_Cerebellum
ENSG00000010626.10	LRRC23	12	7013897	7023407	0.254	rs28917485	4.28	rs5446	0.339474	7.27	-3.42271	200	1	top1	0.34	1.7e-15	-3.42271	0.00062	0.03542	Brain_Cerebellum
ENSG00000144214.5	LYG1	2	99900701	99921205	0.2918	rs10178956	4.4	rs1955393	0.096949	5.33	-3.94823	311	311	blup	0.18	2.8e-08	-3.2492	0.00116	0.0411273	Brain_Cerebellum
ENSG00000179832.13	MROH1	8	145202939	145316843	0.1562	rs7819099	-6.43	rs6558406	0.05305	-3.84	-5.9931	227	1	top1	0.053	0.0024	5.99308	2.06e-09	2.5e-07	Brain_Cerebellum
ENSG00000078814.11	MYH7B	20	33563206	33590206	0.317	rs13044758	-5.88	rs3746429	0.295025	6.94	-3.88507	351	1	top1	0.3	2.4e-13	-3.8851	0.000102	0.014484	Brain_Cerebellum
ENSG00000144035.3	NAT8	2	73867959	73869520	0.2667	rs11890811	-5.05	rs1403284	0.135184	5.37	-3.61721	355	1	top1	0.14	1.7e-06	-3.6172	0.000298	0.0181071	Brain_Cerebellum
ENSG00000003509.11	NDUFAF7	2	37458857	37480546	0.5046	rs1158218	-4.78	rs1158218	0.164968	5.52	-4.77851	486	1	top1	0.16	1.1e-07	-4.7785	1.77e-06	0.00034515	Brain_Cerebellum
ENSG00000158864.8	NDUFS2	1	161166894	161184185	0.2554	rs3813624	-4.41	rs3813624	0.144	-4.76	-4.40994	375	1	top1	0.14	7.9e-07	4.40994	1.03e-05	0.00288915	Brain_Cerebellum
ENSG00000151414.10	NEK7	1	198126093	198291550	0.4101	rs7546934	4.17	rs3814323	-0.00658	-3.72	-2.9318	402	21	enet	0.062	0.0011	4.04178	5.3e-05	0.009911	Brain_Cerebellum
ENSG00000037474.10	NSUN2	5	6599352	6633404	0.8417	rs3776439	4.981	rs2303711	0.644	9.91	4.12218	628	1	top1	0.64	6.9e-36	4.12218	3.75e-05	0.00204	Brain_Cerebellum
ENSG00000117481.6	NSUN4	1	46805849	46830824	0.3765	rs942079	5.31	rs10489769	0.285	6.83	-3.50923	376	1	top1	0.28	7.3e-13	-3.50923	0.000449	0.0319069	Brain_Cerebellum
ENSG00000239389.3	PCDHA13	5	140261793	140264247	0.4979	rs17208383	-6.964	rs251378	0.361	7.87	4.6763	381	1	top1	0.36	1.3e-16	4.6763	2.92e-06	0.000264747	Brain_Cerebellum
ENSG00000255408.2	PCDHA3	5	140180783	140183257	0.2093	rs17208383	-8.375	rs2531352	0.216	-6.32	-3.60646	370	1	top1	0.22	8.8e-10	3.60646	0.00031	0.00936889	Brain_Cerebellum
ENSG00000204962.4	PCDHA8	5	140220907	140223351	0.1173	rs17208383	-7.974	rs1030164	0.112	4.77	3.47112	373	1	top1	0.11	1.4e-05	3.47112	0.000518	0.0128087	Brain_Cerebellum
ENSG00000261934.1	PCDHGA9	5	140782520	140784943	0.1645	rs155811	-4.981	rs3828680	-0.00506	3.44	-2.90564	499	499	blup	0.033	0.014	-3.56224	0.000368	0.0100096	Brain_Cerebellum
ENSG00000258429.1	PDF	16	69363900	69364498	0.093	rs8058523	-4.57	rs8049057	0.044551	-3.78	-4.3143	295	4	lasso	0.065	0.00087	3.534	0.000409	0.0199728	Brain_Cerebellum
ENSG00000013375.11	PGM3	6	83870869	83903655	0.0794	rs490132	4.64	rs607259	0.04275	3.87	3.8266	350	1	top1	0.043	0.0059	3.82665	0.00013	0.02951	Brain_Cerebellum
ENSG00000090975.8	PITPNM2	12	123468027	123634562	0.201	rs28694725	19.01	rs1051434	0.107731	-5.51	3.18173	328	1	top1	0.11	2e-05	-3.18173	0.00146	0.0461725	Brain_Cerebellum
ENSG00000178209.10	PLEC	8	144989321	145050902	0.521	rs7819099	-6.43	rs7014582	0.297365	-6.77	-6.324	244	1	top1	0.3	1.9e-13	6.32399	2.55e-10	6.2e-08	Brain_Cerebellum
ENSG00000106086.14	PLEKHA8	7	30067020	30170096	0.3098	rs17323815	-4.83	rs10951256	0.299442	6.8	-3.8692	416	1	top1	0.3	1.5e-13	-3.86918	0.000109	0.018421	Brain_Cerebellum
ENSG00000147535.12	PPAPDC1B	8	38120648	38126761	0.3298	rs10958700	-4.1	rs3925	0.170526	5.42	-3.6495	292	1	top1	0.17	6.8e-08	-3.64945	0.000263	0.0128304	Brain_Cerebellum
ENSG00000126432.9	PRDX5	11	64085560	64089283	0.2356	rs2232410	13.45	rs11607165	0.105958	-5.13	-3.01239	359	11	enet	0.11	2.1e-05	3.9143	9.07e-05	0.00298403	Brain_Cerebellum
ENSG00000115825.5	PRKD3	2	37477645	37551951	0.32	rs1158218	-4.78	rs7593932	0.072379	4.44	3.93449	469	1	top1	0.072	0.00045	3.9345	8.34e-05	0.0108225	Brain_Cerebellum
ENSG00000144118.9	RALB	2	120997640	121052289	0.1831	rs2043722	-4.09	rs2028147	0.082224	4.26	3.251	322	1	top1	0.082	0.00019	3.251	0.00115	0.0411273	Brain_Cerebellum
ENSG00000141084.6	RANBP10	16	67757005	67840555	0.3712	rs5923	-4.76	rs6499141	0.286845	-7.11	-4.3946	231	23	enet	0.31	4.8e-14	4.0277	5.63e-05	0.00545713	Brain_Cerebellum
ENSG00000178966.11	RMI1	9	86595626	86618985	0.3368	rs1115113	-3.82	rs4877815	0.20915	5.87	-3.07529	528	4	lasso	0.23	2.6e-10	-3.69925	0.000216	0.026784	Brain_Cerebellum
ENSG00000272750.1	RP11-378J18.8	1	222832209	222834854	0.4551	rs17532708	4.05	rs17465637	0.329	7.31	3.64032	326	1	top1	0.33	5.8e-15	3.64032	0.000272	0.0305184	Brain_Cerebellum
ENSG00000231050.1	RP1-140A9.1	1	1822910	1824097	0.2505	rs2294489	3.96	rs35511469	0.0988	-4.34	-3.57109	318	1	top1	0.099	4.5e-05	3.57109	0.000355	0.0319069	Brain_Cerebellum
ENSG00000272912.1	RP11-724N1.1	10	104674342	104675161	0.3132	rs10786701	-4.6	rs7085104	0.297432	-6.93	-3.5635	338	1	top1	0.3	1.9e-13	3.56346	0.000366	0.025864	Brain_Cerebellum
ENSG00000255320.1	RP11-755F10.1	11	66012311	66013710	0.4716	rs472518	6.2	rs3814738	0.427853	8.1	-5.26736	325	1	top1	0.43	2.9e-20	-5.26736	1.38e-07	1.14e-05	Brain_Cerebellum
ENSG00000271847.1	RP4-740C4.8	1	2309056	2309493	0.1961	rs7548829	3.87	rs12031614	0.0376	-3.97	-0.92686	355	355	blup	0.039	0.0079	3.50588	0.000455	0.0319069	Brain_Cerebellum
ENSG00000270941.1	RP5-966M1.5	3	52768751	52769029	0.1411	rs11720243	-6.01	rs2019065	0.00677	-3.68	-5.66456	392	392	blup	0.055	0.002	5.12523	2.97e-07	3.28e-05	Brain_Cerebellum
ENSG00000163125.11	RPRD2	1	150335567	150449042	0.1206	rs12116970	-5.17	rs12738490	0.0215	3.95	-5.03502	266	1	top1	0.021	0.039	-5.03502	4.78e-07	0.000268158	Brain_Cerebellum
ENSG00000239218.2	RPS20P22	8	38291865	38293182	0.2296	rs10958700	-4.1	rs11777067	0.081343	4.7	-3.8645	286	6	enet	0.098	4.7e-05	-3.85054	0.000118	0.009558	Brain_Cerebellum
ENSG00000141504.7	SAT2	17	7529552	7531194	0.5277	rs8068222	-4.24	rs858520	0.331182	7.34	-3.75477	500	1	top1	0.33	4.3e-15	-3.75477	0.000174	0.0137112	Brain_Cerebellum
ENSG00000010319.2	SEMA3G	3	52467069	52479101	0.1373	rs17052200	8.13	rs1133415	0.0179	-4.07	-4.80148	366	366	blup	0.049	0.0034	3.75428	0.000174	0.0115188	Brain_Cerebellum
ENSG00000163536.8	SERPINI1	3	167453031	167543356	0.5925	rs6784267	-4.52	rs7627289	0.176	5.47	-3.84247	386	13	lasso	0.24	7.5e-11	-4.08066	4.49e-05	0.00371548	Brain_Cerebellum
ENSG00000115524.11	SF3B1	2	198254508	198299815	0.1173	rs700639	6.27	rs8539	0.135944	5.16	3.29208	328	1	top1	0.14	1.6e-06	3.2921	0.000994	0.0411273	Brain_Cerebellum
ENSG00000176209.7	SMIM19	8	42396855	42409603	0.3635	rs2923428	3.93	rs2923427	0.20816	6.34	3.4206	266	1	top1	0.21	1.9e-09	3.42061	0.000625	0.0253125	Brain_Cerebellum
ENSG00000120451.6	SNX19	11	130745331	130786404	0.7315	rs1118137	-4.62	rs2276097	0.533827	9.02	-3.25699	642	1	top1	0.53	5e-27	-3.25699	0.00113	0.0293569	Brain_Cerebellum
ENSG00000204991.6	SPIRE2	16	89884587	89937727	0.2826	rs4420527	-4.44	rs12709094	0.131706	5.42	-4.114	365	6	lasso	0.24	6.9e-11	-4.241	2.23e-05	0.00332555	Brain_Cerebellum
ENSG00000213523.5	SRA1	5	139917175	139937853	0.1666	rs17208383	-9.427	rs1864255	0.104	4.99	3.93854	328	1	top1	0.1	2.8e-05	3.93854	8.2e-05	0.00318629	Brain_Cerebellum
ENSG00000111450.9	STX2	12	131274145	131323811	0.393	rs10848219	-3.52	rs7954011	0.134326	-5.46	-3.38938	642	1	top1	0.13	1.9e-06	3.38938	0.0007	0.03542	Brain_Cerebellum
ENSG00000144455.9	SUMF1	3	3742498	4508965	0.4002	rs4685744	3.32	rs4685744	0.13	5.45	3.31556	646	1	top1	0.13	2.9e-06	3.31556	0.000915	0.0336517	Brain_Cerebellum
ENSG00000006114.11	SYNRG	17	35874900	35969544	0.3846	rs8081104	4.14	rs3094501	0.244607	6.83	3.78228	307	9	enet	0.33	7.1e-15	3.92525	8.66e-05	0.0113735	Brain_Cerebellum
ENSG00000179152.14	TCAIM	3	44380045	44450943	0.3145	rs13085822	-4.6	rs2888367	0.0186	-3.52	-2.01001	318	318	blup	0.067	0.00069	3.3354	0.000852	0.0336517	Brain_Cerebellum
ENSG00000132604.6	TERF2	16	69389464	69442474	0.2369	rs8058523	-4.57	rs12922774	0.082464	-4.26	-4.237	302	1	top1	0.082	0.00019	4.237	2.27e-05	0.00332555	Brain_Cerebellum
ENSG00000219435.3	TEX40	11	64067863	64072242	0.5194	rs2232410	13.55	rs11600990	0.376018	-7.64	-3.24756	353	1	top1	0.38	2.2e-17	3.24756	0.00116	0.0293569	Brain_Cerebellum
ENSG00000163634.7	THOC7	3	63819546	63849579	0.2611	rs9859821	6.83	rs832187	0.149	-5.53	3.48726	605	1	top1	0.15	5.1e-07	-3.48726	0.000488	0.0230754	Brain_Cerebellum
ENSG00000113119.8	TMCO6	5	140019012	140024869	0.4934	rs17208383	-10.117	rs7721577	0.318	7.55	-4.12865	343	7	lasso	0.44	8.5e-21	-4.77533	1.79e-06	0.000264747	Brain_Cerebellum
ENSG00000129167.5	TPH1	11	18039111	18063973	0.2347	rs12277387	4.74	rs211130	0.115667	4.71	-4.3999	463	1	top1	0.12	1e-05	-4.3999	1.08e-05	0.000501725	Brain_Cerebellum
ENSG00000043514.11	TRIT1	1	40306723	40349183	0.4224	rs9438925	7.6	rs2050172	0.146	5.29	-3.3394	394	17	enet	0.2	4e-09	-3.42443	0.000616	0.0383973	Brain_Cerebellum
ENSG00000128881.12	TTBK2	15	43030932	43213007	0.1105	rs4923947	7.81	rs8031218	0.0254	-3.67	-5.30691	280	280	blup	0.028	0.022	4.09762	4.17e-05	0.0031692	Brain_Cerebellum
ENSG00000159247.8	TUBBP5	9	141044565	141071821	0.6428	rs3750508	-6.26	rs3750509	0.0616	-4.82	-4.02048	192	9	lasso	0.17	7.9e-08	3.85481	0.000116	0.026784	Brain_Cerebellum
ENSG00000170035.11	UBE2E3	2	181831975	181941264	0.122	rs13031974	-4.25	rs4666668	0.115396	4.7	-3.59451	389	1	top1	0.12	1e-05	-3.5945	0.000325	0.0181071	Brain_Cerebellum
ENSG00000163945.11	USSA	4	1341054	1381837	0.417	rs3860715	6.37	rs2336081	0.181018	5.54	4.41653	375	1	top1	0.18	2.5e-08	4.41653	1e-05	0.00238	Brain_Cerebellum
ENSG00000146007.6	ZMAT2	5	140079919	140086248	0.1341	rs17208383	-6.408	rs801399	0.0588	4.39	-3.9751	361	18	enet	0.1	3.2e-05	-4.35611	1.32e-05	0.0008976	Brain_Cerebellum
ENSG00000261342.1	AC006538.1	19	2727741	2729325	0.311	rs759073	-4.81	rs759071	0.128169	4.58	-3.9686	442	1	top1	0.13	1.2e-05	-3.96855	7.23e-05	0.0060732	Brain_Cortex
ENSG00000116127.13	ALMS1	2	73612886	73837920	0.1588	rs11890811	-6.65	rs7607014	0.015687	-3.71	-3.80606	298	1	top1	0.016	0.079	3.80606	0.000141	0.019176	Brain_Cortex
ENSG00000163016.5	ALMS1P	2	73872046	73912703	0.3132	rs11890811	-5.05	rs13384952	0.170712	5.19	-3.70403	356	1	top1	0.17	3.8e-07	-3.70403	0.000212	0.0192213	Brain_Cortex
ENSG00000129354.7	AP1M2	19	10683347	10697991	0.309	rs6511707	5.4	rs7253253	-0.006125	4.13	2.2405	358	42	enet	0.072	0.00094	3.5575	0.000374	0.023562	Brain_Cortex
ENSG00000242247.6	ARFGAP3	22	43192508	43254112	0.3037	rs4822232	5.16	rs5758988	0.159393	5.6	-4.64323	530	530	blup	0.17	3e-07	-3.89982	9.63e-05	0.00707805	Brain_Cortex
ENSG00000204653.5	ASPDH	19	51014857	51017947	0.516	rs1298062	4.18	rs889131	0.314549	6.87	3.9378	462	5	lasso	0.33	1.4e-13	4.40203	1.07e-05	0.0013482	Brain_Cortex
ENSG00000158470.5	B4GALT5	20	48249482	48330415	0.326	rs237475	-6.72	rs232736	-0.005846	-3.44	-2.41052	433	433	blup	0.044	0.0084	4.9545	7.25e-07	5.5e-05	Brain_Cortex
ENSG00000186960.6	C14orf23	14	29241910	29282493	0.306	rs1955454	4.09	rs6576265	0.104476	3.98	3.88483	302	1	top1	0.1	7.8e-05	3.88483	0.000102	0.011526	Brain_Cortex
ENSG00000162384.9	C1orf123	1	53679870	53686289	0.4704	rs5174	-3.96	rs12737375	0.294	-6.49	-3.50582	489	1	top1	0.29	6.8e-12	3.50582	0.000455	0.035217	Brain_Cortex
ENSG00000146540.10	C7orf50	7	1036622	1177896	0.4106	rs4537211	4.14	rs6462277	0.235538	5.74	-3.7993	406	1	top1	0.24	1.5e-09	-3.79931	0.000145	0.014792	Brain_Cortex
ENSG00000148408.8	CACNA1B	9	140772241	141019076	0.2304	rs3750508	-6.26	rs3750508	0.0651	4.04	-6.2575	267	6	enet	0.071	0.001	-4.28839	1.8e-05	0.002628	Brain_Cortex
ENSG00000147419.12	CCDC25	8	27590835	27630170	0.2622	rs7842666	3.67	rs10102309	0.17532	5.07	3.6522	633	1	top1	0.18	2.6e-07	3.6522	0.00026	0.01781	Brain_Cortex
ENSG00000180376.12	CCDC66	3	56591189	56653929	0.3607	rs9874166	4.25	rs6791987	0.320501	-6.62	-3.9925	435	1	top1	0.32	5e-13	3.9925	6.54e-05	0.0147804	Brain_Cortex
ENSG00000101017.9	CD40	20	44746911	44758502	0.258	rs1569723	4.14	rs1883832	0.025747	-3.92	3.87758	499	1	top1	0.026	0.035	-3.8776	0.000106	0.00356867	Brain_Cortex
ENSG00000213380.9	COG8	16	69354043	69373332	0.1435	rs8058523	-4.57	rs1541979	0.032613	4.85	-4.5295	297	297	blup	0.071	0.001	-3.5923	0.000328	0.017466	Brain_Cortex
ENSG00000100058.8	CRYBB2P1	22	25844072	25916821	0.4607	rs760555	-3.39	rs760554	0.235917	6.01	-3.36221	515	6	lasso	0.28	2.5e-11	-3.11683	0.00183	0.044835	Brain_Cortex
ENSG00000272977.1	CTA-390C10.10	22	25872185	25875938	0.4757	rs760555	-3.39	rs7285549	0.186331	-5.47	-3.35722	518	7	lasso	0.22	5.1e-09	3.27683	0.00105	0.0385875	Brain_Cortex
ENSG00000267067.1	CTB-75G16.3	17	34990527	34991156	0.3227	rs7224892	9.9	rs11263774	0.194673	-5.78	2.24998	317	10	lasso	0.2	3.6e-08	-3.53086	0.000414	0.0199548	Brain_Cortex
ENSG00000100243.16	CYB5R3	22	43013846	43045574	0.2116	rs4822232	5.16	rs137114	0.022893	-3.77	-1.9901	438	438	blup	0.026	0.035	2.97268	0.00295	0.0486733	Brain_Cortex
ENSG00000085788.9	DDHD2	8	38082736	38120351	0.1293	rs10958700	-4.1	rs7836805	0.10893	3.99	-3.2693	282	1	top1	0.11	5.5e-05	-3.2693	0.00108	0.04932	Brain_Cortex
ENSG00000242612.2	DECR2	16	451826	462487	0.2773	rs12921002	3.62	rs3743890	0.271778	6.18	3.2427	391	1	top1	0.27	5.4e-11	3.24271	0.00118	0.0359057	Brain_Cortex
ENSG00000108272.9	DHRS11	17	34948228	34957235	0.3594	rs7224892	9.32	rs12150665	0.296715	-6.82	-5.0749	310	1	top1	0.3	5.1e-12	5.0749	3.88e-07	9.35e-05	Brain_Cortex
ENSG00000104093.9	DMXL2	15	51739908	51915030	0.21	rs11070877	3.91	rs4775945	0.08131	4.24	3.1893	469	1	top1	0.081	0.00047	3.18934	0.00143	0.044044	Brain_Cortex
ENSG00000088298.8	EDEM2	20	33703167	33735167	0.324	rs13044758	-7.78	rs6060278	0.147619	-4.52	-3.3275	345	1	top1	0.15	2.5e-06	3.3275	0.000876	0.022119	Brain_Cortex
ENSG00000122687.13	FTSJ2	7	2273866	2281840	0.2435	rs6461049	7.25	rs7799006	0.169057	5.27	-4.8234	420	1	top1	0.17	4.4e-07	-4.82344	1.41e-06	0.00036378	Brain_Cortex
ENSG00000108587.10	GOSR1	17	28804380	28854610	0.3728	rs2058284	-5.07	rs3764417	0.266312	6.31	3.81479	320	1	top1	0.27	9e-11	3.81479	0.000136	0.0087965	Brain_Cortex
ENSG00000137814.5	HAUS2	15	42841008	42861759	0.1	rs4923947	6.97	rs3759792	0.121302	-4.34	-4.3694	333	1	top1	0.12	2.1e-05	4.36938	1.25e-05	0.001925	Brain_Cortex
ENSG00000267100.1	ILF3-AS1	19	10762538	10764520	0.212	rs6511707	5.4	rs3843751	0.109344	-4.58	5.2124	371	1	top1	0.11	5.3e-05	-5.21241	1.86e-07	4.69e-05	Brain_Cortex
ENSG00000169592.10	INO80E	16	30006615	30016829	0.1719	rs11150576	-3.89	rs4788209	0.050889	-4.22	-3.7783	203	203	blup	0.1	8.8e-05	3.96166	7.44e-05	0.0052824	Brain_Cortex
ENSG00000138688.11	KIAA1109	4	123073488	123283913	0.213	rs1512976	6.44	rs1127348	0.17132	-5.37	-3.62212	318	1	top1	0.17	3.6e-07	3.62212	0.000292	0.024382	Brain_Cortex
ENSG00000259728.1	LINC00933	15	85114155	85123406	0.132	rs3748376	-6.3	rs12910334	0.032537	3.95	-5.6478	359	359	blup	0.055	0.0036	-3.36096	0.000777	0.0299145	Brain_Cortex
ENSG00000224086.3	LL22NC03-86G7.1	22	22292957	22297799	0.717	rs2006893	3.7	rs240066	0.621702	-9.34	-3.49402	416	15	enet	0.63	5.6e-31	3.64275	0.00027	0.01323	Brain_Cortex
ENSG00000157193.10	LRP8	1	53711217	53793742	0.2088	rs5174	-3.96	rs17785382	0.151	-4.74	-3.8227	494	1	top1	0.15	2e-06	3.8227	0.000132	0.025542	Brain_Cortex
ENSG00000090263.11	MRPS33	7	140705854	140715028	0.3447	rs4726225	5.05	rs488795	0.049576	-4.26	3.7564	400	1	top1	0.05	0.0054	-3.75636	0.000172	0.014792	Brain_Cortex
ENSG00000144035.3	NAT8	2	73867959	73869520	0.2079	rs11890811	-5.05	rs7573275	0.169984	5.05	-4.37185	355	1	top1	0.17	4e-07	-4.37185	1.23e-05	0.0033456	Brain_Cortex
ENSG00000003509.11	NDUFAF7	2	37458857	37480546	0.2327	rs1158218	-4.78	rs1056021	0.156872	4.77	-3.34758	486	1	top1	0.16	1.2e-06	-3.34758	0.000815	0.044336	Brain_Cortex
ENSG00000243678.7	NME1-NME2	17	49242796	49249108	0.3334	rs9916557	4.94	rs12942155	0.212325	-5.62	-3.92456	443	1	top1	0.21	1.1e-08	3.92456	8.69e-05	0.0087965	Brain_Cortex
ENSG00000196993.4	NPIPB9	16	28763108	28784128	0.1317	rs2726034	-3.32	rs2726034	0.065273	-3.91	-3.3185	199	1	top1	0.065	0.0016	3.31851	0.000905	0.0321275	Brain_Cortex
ENSG00000037474.10	NSUN2	5	6599352	6633404	0.6745	rs3776439	4.981	rs2288446	0.557595	8.76	4.2189	628	1	top1	0.56	1.6e-25	4.2189	2.46e-05	0.0015252	Brain_Cortex
ENSG00000117481.6	NSUN4	1	46805849	46830824	0.1765	rs942079	5.31	rs17357628	0.129	-4.63	-3.55374	376	1	top1	0.13	1.2e-05	3.55374	0.00038	0.035217	Brain_Cortex
ENSG00000100266.13	PACSIN2	22	43254393	43411151	0.2325	rs4822232	5.16	rs972579	0.072914	-4.15	4.70273	546	1	top1	0.073	0.0009	-4.70273	2.57e-06	0.00037779	Brain_Cortex
ENSG00000239389.3	PCDHA13	5	140261793	140264247	0.3763	rs17208383	-6.964	rs251378	0.367124	7.26	4.6763	381	1	top1	0.37	4.2e-15	4.6763	2.92e-06	0.00027156	Brain_Cortex
ENSG00000204963.4	PCDHA7	5	140213969	140216338	0.1439	rs17208383	-7.793	rs10223116	0.094103	4.83	3.1413	374	15	enet	0.1	8.2e-05	3.46101	0.000538	0.025017	Brain_Cortex
ENSG00000178209.10	PLEC	8	144989321	145050902	0.248	rs7819099	-6.43	rs7819099	0.19084	-5.63	-6.4302	244	15	enet	0.22	4e-09	6.5882	4.45e-11	6.1e-09	Brain_Cortex
ENSG00000100034.9	PPM1F	22	22273793	22307209	0.1962	rs2006893	3.7	rs2027790	0.012031	-3.87	-2.96979	414	1	top1	0.012	0.11	2.96979	0.00298	0.0486733	Brain_Cortex
ENSG00000164306.6	PRIMPOL	4	185570767	185615771	0.2846	rs754309	4.19	rs2696051	0.13062	4.88	3.34511	576	1	top1	0.13	9.8e-06	3.34511	0.000822	0.045758	Brain_Cortex
ENSG00000041357.11	PSMA4	15	78832747	78841604	0.326	rs1040262	4.37	rs1040262	0.017992	4.25	4.3689	426	6	lasso	0.077	0.00064	3.61826	0.000297	0.015246	Brain_Cortex
ENSG00000141084.6	RANBP10	16	67757005	67840555	0.2405	rs5923	-4.76	rs8051632	0.090254	-5.4	-4.4434	231	231	blup	0.1	8.2e-05	4.54122	5.59e-06	0.000595335	Brain_Cortex
ENSG00000251634.2	RP11-1280N14.3	5	70398725	70424580	0.5145	rs6453402	15.315	rs13168712	0.00562	3.06	0.4649	72	72	blup	0.026	0.035	6.3759	1.82e-10	3.39e-08	Brain_Cortex
ENSG00000227373.1	RP11-160H22.5	1	174084438	174129142	0.1547	rs7536102	-4.65	rs6676161	0.0771	4.58	-4.51664	277	277	blup	0.12	2.1e-05	-4.3455	1.39e-05	0.0053793	Brain_Cortex
ENSG00000116883.8	RP11-268J15.5	1	36789335	36794822	0.3734	rs4652921	3.5	rs12116935	0.281	6.2	-3.32607	360	1	top1	0.28	2.4e-11	-3.32607	0.000881	0.0487067	Brain_Cortex
ENSG00000272750.1	RP11-378J18.8	1	222832209	222834854	0.323	rs17532708	4.05	rs2133189	0.242	6.19	3.7032	326	6	lasso	0.24	7.2e-10	3.71641	0.000202	0.026058	Brain_Cortex
ENSG00000255320.1	RP11-755F10.1	11	66012311	66013710	0.438	rs472518	6.2	rs2236652	0.333396	7.17	-5.27017	325	1	top1	0.33	1.4e-13	-5.27017	1.36e-07	2.94e-05	Brain_Cortex
ENSG00000141504.7	SAT2	17	7529552	7531194	0.4197	rs8068222	-4.24	rs10468481	0.235727	6.04	-3.79795	500	1	top1	0.24	1.4e-09	-3.79795	0.000146	0.0087965	Brain_Cortex
ENSG00000144285.11	SCN1A	2	166845670	166930149	0.1713	rs1974924	6.33	rs16822821	0.146334	-4.58	-3.42606	435	1	top1	0.15	2.8e-06	3.42606	0.000612	0.041616	Brain_Cortex
ENSG00000183569.13	SERHL2	22	42949623	42968535	0.2975	rs4822232	5.16	rs137085	0.148984	-5.46	-2.55235	412	4	lasso	0.15	1.6e-06	2.97758	0.00291	0.0486733	Brain_Cortex
ENSG00000214193.5	SH3D21	1	36771988	36790484	0.6159	rs4652921	3.5	rs12116935	0.343	-6.87	-3.32607	355	1	top1	0.34	5.2e-14	3.32607	0.000881	0.0487067	Brain_Cortex
ENSG00000124107.5	SLPI	20	43880880	43883205	0.121	rs6073622	-6.07	rs991049	0.025597	-3.73	-4.87393	475	1	top1	0.026	0.035	4.8739	1.09e-06	5.5e-05	Brain_Cortex
ENSG00000204991.6	SPIRE2	16	89884587	89937727	0.4299	rs4420527	-4.44	rs12598477	0.023806	-3.94	3.8906	365	365	blup	0.1	9.5e-05	-5.32711	9.98e-08	2.13e-05	Brain_Cortex
ENSG00000100038.15	TOP3B	22	22311397	22337213	0.2881	rs2006893	3.7	rs239917	0.09331	-5.11	-3.31489	415	9	lasso	0.17	4.1e-07	3.18992	0.00142	0.041748	Brain_Cortex
ENSG00000222019.3	URAHP	16	90106169	90114181	0.1716	rs4420527	-4.44	rs7187431	0.014929	3.88	-1.6239	259	259	blup	0.033	0.019	-3.45301	0.000554	0.0236004	Brain_Cortex
ENSG00000163945.11	USSA	4	1341054	1381837	0.3677	rs3860715	6.37	rs6599308	0.27343	6.21	4.34782	375	1	top1	0.27	4.6e-11	4.34782	1.37e-05	0.0022879	Brain_Cortex
ENSG00000177082.8	WDR73	15	85185999	85197574	0.297	rs3748376	-6.3	rs3825877	0.120842	-5.31	4.3932	376	8	lasso	0.18	1.7e-07	-3.77981	0.000157	0.012089	Brain_Cortex
ENSG00000176349.7	AC110781.3	7	1878222	1889567	0.308	rs6461049	7.25	rs6957894	0.114584	-4.97	-5.2545	359	6	lasso	0.12	6e-05	3.5855	0.000336	0.034104	Brain_Frontal_Cortex_BA9
ENSG00000242247.6	ARFGAP3	22	43192508	43254112	0.252	rs4822232	5.16	rs5759081	0.001043	3.61	-4.6181	530	530	blup	0.042	0.015	-3.43943	0.000583	0.0169992	Brain_Frontal_Cortex_BA9
ENSG00000267080.1	ASB16-AS1	17	42253341	42264085	0.463	rs228768	6.02	rs7214540	0.0371	-3.84	-5.04747	352	1	top1	0.037	0.021	5.04747	4.48e-07	3.17e-05	Brain_Frontal_Cortex_BA9
ENSG00000186470.9	BTN3A2	6	26365387	26378546	0.492	rs13198716	-5.88	rs9393713	0.302131	-6.53	-4.43171	557	45	enet	0.41	5.7e-15	4.2874	1.81e-05	0.002172	Brain_Frontal_Cortex_BA9
ENSG00000162384.9	C1orf123	1	53679870	53686289	0.46	rs5174	-3.96	rs12737375	0.305	-6.05	-3.50582	488	1	top1	0.3	6.6e-11	3.50582	0.000455	0.04823	Brain_Frontal_Cortex_BA9
ENSG00000161180.6	CCDC116	22	21987005	21991616	0.276	rs2006893	3.7	rs2266959	0.005653	-3.75	-0.5432	296	296	blup	0.1	0.00025	2.98062	0.002877	0.044388	Brain_Frontal_Cortex_BA9
ENSG00000147419.12	CCDC25	8	27590835	27630170	0.342	rs7842666	3.67	rs10093956	0.286519	5.91	3.6516	633	1	top1	0.29	3e-10	3.65161	0.000261	0.016182	Brain_Frontal_Cortex_BA9
ENSG00000180376.12	CCDC66	3	56591189	56653929	0.3307	rs9874166	4.25	rs6791987	0.174358	-5.44	-3.99246	436	1	top1	0.17	1.7e-06	3.99246	6.54e-05	0.0024198	Brain_Frontal_Cortex_BA9
ENSG00000101017.9	CD40	20	44746911	44758502	0.295	rs1569723	4.14	rs4239702	0.11667	-4.72	3.7337	498	1	top1	0.12	9.7e-05	-3.73368	0.000189	0.012852	Brain_Frontal_Cortex_BA9
ENSG00000120088.10	CRHR1	17	43699267	43913194	0.295	rs4986173	7.39	rs11012	0.0083	3.38	-2.69292	92	36	enet	0.088	0.00069	-3.83102	0.000128	0.00624	Brain_Frontal_Cortex_BA9
ENSG00000100058.8	CRYBB2P1	22	25844072	25916821	0.43	rs760555	-3.39	rs7285549	0.184606	5.13	-3.3572	514	1	top1	0.18	8e-07	-3.35722	0.000787	0.0169992	Brain_Frontal_Cortex_BA9
ENSG00000272977.1	CTA-390C10.10	22	25872185	25875938	0.37	rs760555	-3.39	rs7285549	0.245871	-5.56	-3.3572	517	1	top1	0.25	7.9e-09	3.35722	0.000787	0.0169992	Brain_Frontal_Cortex_BA9
ENSG00000085788.9	DDHD2	8	38082736	38120351	0.287	rs10958700	-4.1	rs16887273	0.076678	4.28	-3.5645	282	282	blup	0.084	0.00087	-3.31496	0.000917	0.0379027	Brain_Frontal_Cortex_BA9
ENSG00000111364.11	DDX55	12	124086646	124104952	0.392	rs28694725	18.24	rs786439	0.201753	-5.25	2.6087	379	38	enet	0.21	1.6e-07	3.9469	7.92e-05	0.0100584	Brain_Frontal_Cortex_BA9
ENSG00000108272.9	DHRS11	17	34948228	34957235	0.346	rs7224892	9.32	rs1005551	0.301	-6.25	-5.03105	310	1	top1	0.3	9.5e-11	5.03105	4.88e-07	3.17e-05	Brain_Frontal_Cortex_BA9
ENSG00000235370.5	DNM1P51	15	84953014	84966399	0.527	rs3748376	-6.3	rs11638297	0.29316	6.07	-5.5107	313	20	enet	0.33	5.8e-12	-3.4523	0.000556	0.036418	Brain_Frontal_Cortex_BA9
ENSG00000149485.12	FADS1	11	61567099	61596790	0.219	rs1729398	10.99	rs174555	0.22	-5.13	-5.9661	433	1	top1	0.22	5.7e-08	5.9661	2.43e-09	3.99e-07	Brain_Frontal_Cortex_BA9
ENSG00000122687.13	FTSJ2	7	2273866	2281840	0.316	rs6461049	7.25	rs7799006	0.1726	4.8	-4.8234	420	1	top1	0.17	1.9e-06	-4.8234	1.41e-06	0.00028623	Brain_Frontal_Cortex_BA9
ENSG00000016864.12	GLT8D1	3	52728509	52739651	0.1009	rs17052200	11.63	rs6778844	0.080823	4.1	-5.52649	385	1	top1	0.081	0.0011	-5.52649	3.27e-08	3.02e-06	Brain_Frontal_Cortex_BA9
ENSG00000163938.12	GNL3	3	52715172	52728504	0.2318	rs17052200	11.3	rs13083798	0.163395	4.66	5.79327	388	1	top1	0.16	3.7e-06	5.79327	6.9e-09	1.28e-06	Brain_Frontal_Cortex_BA9
ENSG00000272047.1	GTF2H5	6	158589384	158620376	0.276	rs1753196	-2.96	rs751873	0.066949	-4.03	-2.85461	529	29	enet	0.16	3.5e-06	3.4218	0.000622	0.03732	Brain_Frontal_Cortex_BA9
ENSG00000176387.6	HSD11B2	16	67464555	67471456	0.154	rs8061384	-4.47	rs3730393	-0.00493	-3.67	-3.8137	230	230	blup	0.022	0.059	3.8711	0.000108	0.005364	Brain_Frontal_Cortex_BA9
ENSG00000055955.11	ITIH4	3	52846991	52864755	0.2734	rs11720243	-6.01	rs6445539	0.189926	5.48	-4.26456	389	1	top1	0.19	5.4e-07	-4.26456	2e-05	0.000925	Brain_Frontal_Cortex_BA9
ENSG00000224086.3	LL22NC03-86G7.1	22	22292957	22297799	0.692	rs2006893	3.7	rs240066	0.523062	-8.21	-3.494	416	23	enet	0.58	2.4e-23	3.79583	0.000147	0.015876	Brain_Frontal_Cortex_BA9
ENSG00000157093.4	LYZL4	3	42438570	42452092	0.2188	rs11718502	-4.57	rs4682751	0.18547	-4.82	-4.57404	447	1	top1	0.19	7.5e-07	4.57404	4.78e-06	0.000294767	Brain_Frontal_Cortex_BA9
ENSG00000214820.3	MPRIPP1	3	44621430	44622518	0.1564	rs12108134	-4.23	rs3804580	0.040386	-3.59	3.16403	317	1	top1	0.04	0.017	-3.16403	0.00156	0.036075	Brain_Frontal_Cortex_BA9
ENSG00000141140.12	MYO19	17	34851668	34899284	0.148	rs7224892	10.2	rs2306593	0.106	4.16	5.3175	321	1	top1	0.11	0.0002	5.3175	1.05e-07	2.05e-05	Brain_Frontal_Cortex_BA9
ENSG00000037474.10	NSUN2	5	6599352	6633404	0.7261	rs3776439	4.981	rs2288446	0.51763	8.07	4.2189	628	9	lasso	0.53	1.5e-20	4.13801	3.5e-05	0.00125125	Brain_Frontal_Cortex_BA9
ENSG00000239389.3	PCDHA13	5	140261793	140264247	0.5134	rs17208383	-6.964	rs251378	0.41143	6.96	4.6763	381	1	top1	0.41	4e-15	4.6763	2.92e-06	0.00020878	Brain_Frontal_Cortex_BA9
ENSG00000204969.5	PCDHA2	5	140174444	140185206	0.0691	rs17208383	-8.329	rs801185	0.040576	3.83	-4.17241	364	1	top1	0.041	0.017	-4.17241	3.01e-05	0.00125125	Brain_Frontal_Cortex_BA9
ENSG00000204961.5	PCDHA9	5	140227048	140233744	0.3308	rs17208383	-7.072	rs6874218	0.250314	5.65	-4.87465	374	1	top1	0.25	5.6e-09	-4.87465	1.09e-06	0.00015587	Brain_Frontal_Cortex_BA9
ENSG00000196963.2	PCDHB16	5	140560980	140565793	0.2621	rs12520854	-5.989	rs1528587	0.002348	-3.96	-3.37817	444	444	blup	0.035	0.024	3.61372	0.000302	0.0086372	Brain_Frontal_Cortex_BA9
ENSG00000241878.5	PISD	22	32014573	32058418	0.262	rs1012068	-3.94	rs3804087	0.049995	4.46	-3.5125	334	334	blup	0.1	0.00022	-3.29437	0.000986	0.017748	Brain_Frontal_Cortex_BA9
ENSG00000178209.10	PLEC	8	144989321	145050902	0.162	rs7819099	-6.43	rs6993022	0.069406	-4.19	-5.957	244	4	lasso	0.078	0.0013	6.20352	5.52e-10	6.84e-08	Brain_Frontal_Cortex_BA9
ENSG00000136631.8	PS45	1	150039369	150117505	0.1696	rs12116970	-5.17	rs12067422	0.1	3.94	-4.30498	175	1	top1	0.1	0.00029	-4.30498	1.67e-05	0.0053106	Brain_Frontal_Cortex_BA9
ENSG00000132612.14	PS4A	16	69345259	69358945	0.316	rs8058523	-4.57	rs8044794	0.17436	4.87	-4.514	304	1	top1	0.17	1.7e-06	-4.514	6.36e-06	0.00094764	Brain_Frontal_Cortex_BA9
ENSG00000075399.8	PS9D1	16	89773542	89787392	0.351	rs4420527	-4.44	rs1110331	0.08825	-4.33	3.8201	408	4	lasso	0.11	0.00021	-3.7174	0.000201	0.00748725	Brain_Frontal_Cortex_BA9
ENSG00000136144.7	RCBTB1	13	50106082	50159719	0.223	rs3969	4.04	rs1359541	0.06899	-4.02	3.4329	383	1	top1	0.069	0.0025	-3.4329	0.000597	0.038805	Brain_Frontal_Cortex_BA9
ENSG00000163933.5	RFT1	3	53122499	53164478	0.5699	rs13071584	-5.93	rs2336725	0.36102	6.63	2.92271	370	1	top1	0.36	4.8e-13	2.92271	0.00347	0.0493808	Brain_Frontal_Cortex_BA9
ENSG00000231050.1	RP1-140A9.1	1	1822910	1824097	0.5183	rs2294489	3.96	rs16824526	0.358	-6.72	-3.59093	318	1	top1	0.36	6.6e-13	3.59093	0.00033	0.04823	Brain_Frontal_Cortex_BA9
ENSG00000273486.1	RP11-731C17.2	3	136556180	136557863	0.2839	rs13321721	-3.14	rs6439663	0.23437	-5.46	2.9853	332	1	top1	0.23	1.9e-08	-2.9853	0.00283	0.0493808	Brain_Frontal_Cortex_BA9
ENSG00000255320.1	RP11-755F10.1	11	66012311	66013710	0.5348	rs472518	6.2	rs2236652	0.463	7.44	-5.2702	323	1	top1	0.46	2e-17	-5.2702	1.36e-07	1.12e-05	Brain_Frontal_Cortex_BA9
ENSG00000242142.1	SERBP1P3	3	53098299	53099107	0.7126	rs11720243	-6.01	rs2564921	0.473434	-7.45	2.92235	357	1	top1	0.47	6.2e-18	-2.92235	0.00347	0.0493808	Brain_Frontal_Cortex_BA9
ENSG00000204991.6	SPIRE2	16	89884587	89937727	0.326	rs4420527	-4.44	rs12598477	0.03942	-3.91	3.8906	365	365	blup	0.053	0.0073	-3.8785	0.000105	0.005364	Brain_Frontal_Cortex_BA9
ENSG00000144455.9	SUMF1	3	3742498	4508965	0.6957	rs4685744	3.32	rs2819562	0.287723	5.89	-2.92942	646	1	top1	0.29	2.7e-10	-2.92942	0.0034	0.0493808	Brain_Frontal_Cortex_BA9
ENSG00000144559.6	TAMM41	3	11831916	11888393	0.395	rs6442307	-4.53	rs1846206	0.120392	-4.8	-2.036	492	37	enet	0.13	4e-05	3.08048	0.00207	0.04255	Brain_Frontal_Cortex_BA9
ENSG00000134077.11	THUMPD3	3	9404988	9428475	0.5818	rs6793348	-3.79	rs2728945	0.109568	4.72	3.24731	546	12	lasso	0.23	3.7e-08	3.29389	0.000988	0.0304633	Brain_Frontal_Cortex_BA9
ENSG00000100271.12	TTLL1	22	43442416	43485434	0.311	rs4822232	5.16	rs2072883	0.198362	4.97	3.5801	554	1	top1	0.2	2.9e-07	3.58007	0.000344	0.0169992	Brain_Frontal_Cortex_BA9
ENSG00000159247.8	TUBBP5	9	141044565	141071821	0.4223	rs3750508	-6.26	rs3750509	0.131	-4.71	-4.0205	192	1	top1	0.13	3.6e-05	4.0205	5.81e-05	0.0069139	Brain_Frontal_Cortex_BA9
ENSG00000177082.8	WDR73	15	85185999	85197574	0.185	rs3748376	-6.3	rs4842978	0.05952	-4.04	4.3706	375	1	top1	0.06	0.0046	-4.3706	1.24e-05	0.0016244	Brain_Frontal_Cortex_BA9
ENSG00000163812.9	ZDHHC3	3	44956749	45017677	0.2508	rs13085822	-4.39	rs2056320	0.002596	-3.08	2.06303	423	423	blup	0.069	0.0024	-3.21721	0.00129	0.0340929	Brain_Frontal_Cortex_BA9
ENSG00000242247.6	ARFGAP3	22	43192508	43254112	0.321	rs4822232	5.16	rs5759081	0.178	5.25	-4.61814	530	1	top1	0.18	2.6e-06	-4.6181	3.87e-06	0.00032121	Brain_Hippocampus
ENSG00000196072.7	BLOC1S2	10	102033713	102046469	0.425	rs1408579	-4.24	rs7912400	0.31197	-6.62	-3.44136	410	5	lasso	0.33	2.6e-11	3.51655	0.000437	0.0281765	Brain_Hippocampus
ENSG00000186470.9	BTN3A2	6	26365387	26378546	0.56	rs13198716	-5.88	rs9366653	0.24534	-6.29	-4.561	557	24	lasso	0.32	8.4e-11	4.3176	1.58e-05	0.0016748	Brain_Hippocampus
ENSG00000180376.12	CCDC66	3	56591189	56653929	0.312	rs9874166	4.25	rs6791987	0.17093	-5.08	-3.99247	436	11	lasso	0.24	2.5e-08	3.2531	0.00114	0.030552	Brain_Hippocampus
ENSG00000140326.8	CDAN1	15	43015757	43029324	0.135	rs4923947	6.54	rs9920163	0.106	4.31	-5.4742	276	276	blup	0.12	0.00015	-4.38842	1.14e-05	0.000513	Brain_Hippocampus
ENSG00000131778.13	CHD1L	1	146714291	146767443	0.487	rs6690158	7.13	rs6681716	-0.008842	-3.62	0.6855	407	407	blup	0.014	0.11	-3.92482	8.68e-05	0.0094178	Brain_Hippocampus
ENSG00000100058.8	CRYBB2P1	22	25844072	25916821	0.3	rs760555	-3.39	rs6004658	0.00373	3.78	-3.3364	515	12	lasso	0.036	0.027	-3.1031	0.00191	0.0396325	Brain_Hippocampus
ENSG00000272977.1	CTA-390C10.10	22	25872185	25875938	0.388	rs760555	-3.39	rs7285549	0.203	-4.93	-3.35722	518	1	top1	0.2	4.9e-07	3.3572	0.000787	0.0217737	Brain_Hippocampus
ENSG00000267067.1	CTB-75G16.3	17	34990527	34991156	0.231	rs7224892	9.9	rs2028068	0.081325	-4.66	2.4353	317	317	blup	0.087	0.001	-3.2714	0.00107	0.0371825	Brain_Hippocampus
ENSG00000269540.1	CTD-2126E3.5	19	50562139	50563489	0.313	rs1298062	4.18	rs1469694	0.031379	3.76	-1.7233	341	341	blup	0.059	0.0062	-3.75807	0.000171	0.026676	Brain_Hippocampus
ENSG00000108272.9	DHRS11	17	34948228	34957235	0.372	rs7224892	9.32	rs8078079	0.091375	-4.66	-4.9138	310	310	blup	0.12	9.3e-05	3.9855	6.73e-05	0.005699	Brain_Hippocampus
ENSG00000122687.13	FTSJ2	7	2273866	2281840	0.35	rs6461049	7.25	rs7799006	0.238353	5.38	-4.82344	420	1	top1	0.24	3.8e-08	-4.82344	1.41e-06	0.00022137	Brain_Hippocampus
ENSG00000168237.13	GLYCTK	3	52321105	52329272	0.352	rs17052200	7.49	rs1060330	0.09979	5.18	5.64803	339	10	enet	0.13	8.2e-05	4.2034	2.63e-05	0.0017621	Brain_Hippocampus
ENSG00000055955.11	ITIH4	3	52846991	52864755	0.496	rs11720243	-6.01	rs2276817	0.48233	7.28	-4.19891	389	10	lasso	0.48	1.8e-17	-3.8002	0.000145	0.00647667	Brain_Hippocampus
ENSG00000131650.9	KREMEN2	16	3013945	3018024	0.3147	rs4149782	-3.94	rs7189958	0.07214	3.83	-3.5309	343	1	top1	0.072	0.0026	-3.5309	0.000414	0.048438	Brain_Hippocampus
ENSG00000224086.3	LL22NC03-86G7.1	22	22292957	22297799	0.653	rs2006893	3.7	rs240066	0.521	-7.62	-3.49402	415	1	top1	0.52	3.6e-19	3.494	0.000476	0.019754	Brain_Hippocampus
ENSG00000176681.10	LRRC37A	17	44370099	44415160	0.872	rs7224296	3.37	rs35732828	0.104188	4.48	-1.3018	78	8	lasso	0.52	4.6e-19	-3.8399	0.000123	0.005699	Brain_Hippocampus
ENSG00000158747.9	NBL1	1	19967048	19984945	0.524	rs10917509	6.14	rs2294630	0.193446	-4.75	4.362	528	1	top1	0.19	9.1e-07	-4.36196	1.29e-05	0.0027993	Brain_Hippocampus
ENSG00000243678.7	NME1-NME2	17	49242796	49249108	0.194	rs9916557	4.94	rs7222463	0.114276	-4.87	-3.909	442	1	top1	0.11	0.00018	3.909	9.27e-05	0.005699	Brain_Hippocampus
ENSG00000037474.10	NSUN2	5	6599352	6633404	0.856	rs3776439	4.981	rs2303711	0.586192	8.4	4.12218	628	14	lasso	0.65	2.3e-26	4.39304	1.12e-05	0.000418133	Brain_Hippocampus
ENSG00000076685.14	NT5C2	10	104850368	104953056	0.151	rs284861	4.55	rs11191560	0.10483	4.1	-3.47153	349	1	top1	0.1	0.00033	-3.47153	0.000517	0.0281765	Brain_Hippocampus
ENSG00000175115.7	PACS1	11	65837925	66012218	0.218	rs472518	6.2	rs535395	0.00398	-3.66	5.8933	360	24	enet	0.15	1.4e-05	-4.9231	8.52e-07	9.12e-05	Brain_Hippocampus
ENSG00000239389.3	PCDHA13	5	140261793	140264247	0.24	rs17208383	-6.964	rs251379	0.172004	4.46	4.69616	380	1	top1	0.17	4e-06	4.69616	2.65e-06	0.0001484	Brain_Hippocampus
ENSG00000204967.6	PCDHA4	5	140186659	140189169	0.132	rs17208383	-7.901	rs12659980	0.2001	4.89	3.54267	370	1	top1	0.2	5.7e-07	3.54267	0.000396	0.0088704	Brain_Hippocampus
ENSG00000204963.4	PCDHA7	5	140213969	140216338	0.141	rs17208383	-7.793	rs6874218	0.074176	-4.21	-4.87465	373	1	top1	0.074	0.0023	4.87465	1.09e-06	0.00012208	Brain_Hippocampus
ENSG00000146707.10	POMZP3	7	76239303	76255000	0.662	rs3909148	-4.67	rs11505688	0.441116	-7.27	-3.41301	160	16	lasso	0.45	4.1e-16	4.08788	4.35e-05	0.00341475	Brain_Hippocampus
ENSG00000126231.9	PROZ	13	113812968	113826694	0.316	rs3794422	-4.97	rs3024769	0.11097	-4.71	-4.0866	435	1	top1	0.11	0.00022	4.087	4.38e-05	0.0021462	Brain_Hippocampus
ENSG00000272750.1	RP11-378J18.8	1	222832209	222834854	0.423	rs17532708	4.05	rs2291834	0.337614	6.2	3.6123	325	1	top1	0.34	1.7e-11	3.61229	0.000304	0.0219893	Brain_Hippocampus
ENSG00000163536.8	SERPINI1	3	167453031	167543356	0.307	rs6784267	-4.52	rs9845725	0.05871	4.26	-4.25677	386	24	enet	0.13	7.5e-05	-3.6332	0.00028	0.00938	Brain_Hippocampus
ENSG00000176209.7	SMIM19	8	42396855	42409603	0.274	rs2923428	3.93	rs7818789	0.269429	5.56	-3.6204	265	1	top1	0.27	3.8e-09	-3.62044	0.000294	0.013083	Brain_Hippocampus
ENSG00000113119.8	TMCO6	5	140019012	140024869	0.379	rs17208383	-10.117	rs7721577	0.141664	4.44	-4.12865	342	1	top1	0.14	3e-05	-4.12865	3.65e-05	0.001022	Brain_Hippocampus
ENSG00000213533.7	TMEM110	3	52870235	52931612	0.151	rs11720243	-6.01	rs6792578	0.11721	4.23	-4.58847	378	1	top1	0.12	0.00015	-4.5885	4.46e-06	0.00059764	Brain_Hippocampus
ENSG00000163945.11	USSA	4	1341054	1381837	0.373	rs3860715	6.37	rs6599308	0.10312	4.42	4.3478	375	3	lasso	0.13	5e-05	4.206	2.6e-05	0.002444	Brain_Hippocampus
ENSG00000177082.8	WDR73	15	85185999	85197574	0.253	rs3748376	-6.3	rs3825877	0.0163	-3.96	4.3932	376	1	top1	0.016	0.097	-4.39319	1.12e-05	0.000513	Brain_Hippocampus
ENSG00000196378.7	ZNF34	8	145998499	146012730	0.271	rs2306383	4.86	rs1625919	0.150685	-4.89	-2.817	214	20	enet	0.17	4.6e-06	3.72168	0.000198	0.013083	Brain_Hippocampus
ENSG00000128274.11	A4GALT	22	43088127	43117304	0.206	rs4822232	5.16	rs738526	-0.006865	3.65	1.221	476	476	blup	0.022	0.069	4.18667	2.83e-05	0.0022923	Brain_Hypothalamus
ENSG00000218739.5	AC007390.5	2	37423631	37443282	0.235	rs1158218	-4.78	rs10209937	0.089467	-4.48	-4.56975	513	4	lasso	0.1	0.00045	4.509	6.51e-06	0.00096999	Brain_Hypothalamus
ENSG00000225151.6	AC103965.1	15	84867600	84898888	0.423	rs3748376	-6.3	rs4842939	0.314986	-5.96	5.4606	246	1	top1	0.31	1.9e-10	-5.46061	4.74e-08	2.2e-06	Brain_Hypothalamus
ENSG00000230319.1	AL022476.2	22	43434591	43448372	0.295	rs4822232	5.16	rs2072883	0.091055	-4.68	3.5801	554	5	lasso	0.11	0.0003	-3.74691	0.000179	0.0072495	Brain_Hypothalamus
ENSG00000186470.9	BTN3A2	6	26365387	26378546	0.505	rs13198716	-5.88	rs9366653	0.300577	-5.94	-4.561	556	29	lasso	0.34	3.1e-11	3.36023	0.000779	0.0416765	Brain_Hypothalamus
ENSG00000175161.9	CADM2	3	85008132	86123579	0.18	rs7651996	-5.93	rs1694933	0.094697	-4	-3.63872	309	1	top1	0.095	0.00074	3.6387	0.000274	0.0104568	Brain_Hypothalamus
ENSG00000101017.9	CD40	20	44746911	44758502	0.391	rs1569723	4.14	rs4239702	0.163273	-4.4	3.7337	498	1	top1	0.16	9.4e-06	-3.73368	0.000189	0.009639	Brain_Hypothalamus
ENSG00000272977.1	CTA-390C10.10	22	25872185	25875938	0.466	rs760555	-3.39	rs6004658	0.278485	-5.55	-3.3364	517	1	top1	0.28	3.1e-09	3.3364	0.000849	0.0171922	Brain_Hypothalamus
ENSG00000108272.9	DHRS11	17	34948228	34957235	0.3973	rs7224892	9.32	rs17560870	0.20156	-5.16	-5.0155	310	1	top1	0.2	7.4e-07	5.01552	5.29e-07	8.57e-05	Brain_Hypothalamus
ENSG00000259404.1	EFTUD1P1	15	84748920	84795356	0.261	rs4603535	-6.2	rs950169	0.133411	4.29	-5.4719	246	1	top1	0.13	6.5e-05	-5.47187	4.45e-08	2.2e-06	Brain_Hypothalamus
ENSG00000171084.11	FAM86JP	3	125635463	125648867	0.371	rs9821905	-3.64	rs9821905	0.343818	6.12	-3.63572	408	1	top1	0.34	1.9e-11	-3.6357	0.000277	0.0104568	Brain_Hypothalamus
ENSG00000230373.4	GOLGA6L5	15	85051116	85060045	0.374	rs3748376	-6.3	rs4842947	0.226884	5.23	2.0882	359	12	lasso	0.25	2.4e-08	3.72199	0.000198	0.006138	Brain_Hypothalamus
ENSG00000108587.10	GOSR1	17	28804380	28854610	0.147	rs2058284	-5.07	rs3764417	0.10883	4.41	3.8148	320	1	top1	0.11	0.00031	3.81479	0.000136	0.011016	Brain_Hypothalamus
ENSG00000055955.11	ITIH4	3	52846991	52864755	0.502	rs11720243	-6.01	rs9876403	0.295636	5.97	-4.63694	389	1	top1	0.3	8.6e-10	-4.6369	3.54e-06	0.00026727	Brain_Hypothalamus
ENSG00000224086.3	LL22NC03-86G7.1	22	22292957	22297799	0.621	rs2006893	3.7	rs240066	0.563701	-7.75	-3.494	416	1	top1	0.56	7.6e-21	3.49402	0.000476	0.012852	Brain_Hypothalamus
ENSG00000140506.12	LMAN1L	15	75105057	75118099	0.174	rs11636952	4.03	rs7180484	0.048731	-3.73	3.6303	303	1	top1	0.049	0.013	-3.63029	0.000283	0.00657975	Brain_Hypothalamus
ENSG00000258839.2	MC1R	16	89979826	89987385	0.317	rs4420527	-4.44	rs3212371	0.069486	4.89	-2.5229	313	4	lasso	0.15	2e-05	-3.8633	0.000112	0.013328	Brain_Hypothalamus
ENSG00000158411.6	MITD1	2	99777890	99797521	0.264	rs10178956	4.4	rs4851203	0.038701	4.05	-3.54022	303	1	top1	0.039	0.024	-3.5402	0.0004	0.0298	Brain_Hypothalamus
ENSG00000214820.3	MPRIPP1	3	44621430	44622518	0.292	rs12108134	-4.23	rs954282	0.162937	-5.14	3.51012	317	1	top1	0.16	9.7e-06	-3.5101	0.000448	0.0135296	Brain_Hypothalamus
ENSG00000198646.9	NCOA6	20	33284722	33413452	0.238	rs13044758	-6.39	rs6058107	0.064549	3.62	2.8391	348	348	blup	0.12	0.00014	2.91039	0.00361	0.0487942	Brain_Hypothalamus
ENSG00000037474.10	NSUN2	5	6599352	6633404	0.619	rs3776439	4.981	rs2303711	0.549675	7.79	4.12218	627	1	top1	0.55	4.1e-20	4.12218	3.75e-05	0.00375	Brain_Hypothalamus
ENSG00000173566.9	NUDT18	8	21964383	21966932	0.469	rs7831711	4.22	rs2279355	0.15385	5.04	-3.7078	438	1	top1	0.15	1.7e-05	-3.70776	0.000209	0.0086735	Brain_Hypothalamus
ENSG00000178209.10	PLEC	8	144989321	145050902	0.27	rs7819099	-6.43	rs11780978	0.15362	-4.92	-5.9466	244	4	lasso	0.16	1.3e-05	6.15539	7.49e-10	6.22e-08	Brain_Hypothalamus
ENSG00000164088.13	PPM1M	3	52279841	52284613	0.241	rs17052200	7.69	rs353547	0.175324	-4.79	4.67877	328	1	top1	0.18	4.3e-06	-4.6788	2.89e-06	0.00026727	Brain_Hypothalamus
ENSG00000146250.5	PRSS35	6	84222194	84235423	0.155	rs6926541	5.61	rs637974	0.097698	-4.11	4.1882	308	1	top1	0.098	0.00061	-4.18818	2.81e-05	0.0030067	Brain_Hypothalamus
ENSG00000272750.1	RP11-378J18.8	1	222832209	222834854	0.345	rs17532708	4.05	rs17163358	0.421314	6.93	3.6834	325	1	top1	0.42	2.4e-14	3.68345	0.00023	0.031845	Brain_Hypothalamus
ENSG00000231050.1	RP1-140A9.1	1	1822910	1824097	0.316	rs2294489	3.96	rs16824526	0.192078	-5.35	-3.5909	318	1	top1	0.19	1.4e-06	3.59093	0.00033	0.031845	Brain_Hypothalamus
ENSG00000272335.1	RP11-53O19.3	5	44826178	44828694	0.235	rs10051592	-3.911	rs9292913	0.153501	-4.47	3.62247	225	1	top1	0.15	1.8e-05	-3.62247	0.000292	0.0146	Brain_Hypothalamus
ENSG00000255320.1	RP11-755F10.1	11	66012311	66013710	0.59	rs472518	6.2	rs2236652	0.46265	7.05	-5.27017	322	1	top1	0.46	4.7e-16	-5.27017	1.36e-07	1.58e-05	Brain_Hypothalamus
ENSG00000269202.1	RP4-614O4.12	20	33789550	33791091	0.398	rs13044758	-7.55	rs2378333	0.031599	-3.76	1.5212	350	33	enet	0.13	6.5e-05	3.23532	0.001215	0.0309825	Brain_Hypothalamus
ENSG00000224497.1	RPL36P4	20	34132175	34132492	0.612	rs6088691	-4.66	rs2104417	0.41275	6.76	-2.8921	314	1	top1	0.41	5.3e-14	-2.89208	0.003827	0.0487942	Brain_Hypothalamus
ENSG00000141295.9	SCRN2	17	45915080	45918699	0.3021	rs2525111	3.8	rs2074185	0.06205	-3.92	-1.3639	386	57	enet	0.24	5.5e-08	3.51373	0.000442	0.023868	Brain_Hypothalamus
ENSG00000176209.7	SMIM19	8	42396855	42409603	0.347	rs2923428	3.93	rs2923437	0.2059	4.99	3.4907	265	1	top1	0.21	5.5e-07	3.49073	0.000482	0.0112672	Brain_Hypothalamus
ENSG00000015592.12	STMN4	8	27092840	27115937	0.353	rs10094592	-3.99	rs17366947	0.21426	-5.7	-3.5036	635	3	lasso	0.22	1.6e-07	3.45844	0.000543	0.0112672	Brain_Hypothalamus
ENSG00000159247.8	TUBBP5	9	141044565	141071821	0.5375	rs3750508	-6.26	rs3750509	0.218309	-5.65	-4.02048	192	9	lasso	0.25	3e-08	3.9844	6.76e-05	0.0059488	Brain_Hypothalamus
ENSG00000177082.8	WDR73	15	85185999	85197574	0.332	rs3748376	-6.3	rs1107179	0.084455	-3.91	4.3623	376	6	lasso	0.15	1.9e-05	-3.55108	0.000384	0.0071424	Brain_Hypothalamus
ENSG00000272108.1	AC005754.8	5	140498262	140500347	0.325	rs12520854	-8.293	rs3776103	0.023891	-3.63	-0.6882	435	435	blup	0.042	0.011	-3.8232	0.000132	0.006864	Brain_Nucleus_accumbens_basal_ganglia
ENSG00000225151.6	AC103965.1	15	84867600	84898888	0.604	rs3748376	-6.3	rs2135551	0.407232	-7.52	-5.4311	246	11	lasso	0.49	1.4e-20	3.8014	0.000144	0.008856	Brain_Nucleus_accumbens_basal_ganglia
ENSG00000196839.8	ADA	20	43248163	43280874	0.2375	rs6031767	7.08	rs2007720	-0.007872	3.51	-0.093	434	434	blup	0.014	0.093	3.1165	0.00183	0.03705	Brain_Nucleus_accumbens_basal_ganglia
ENSG00000204653.5	ASPDH	19	51014857	51017947	0.369	rs1298062	4.18	rs1726774	0.212396	5.44	3.9959	462	1	top1	0.21	2.3e-08	3.9959	6.44e-05	0.0072772	Brain_Nucleus_accumbens_basal_ganglia
ENSG00000196072.7	BLOC1S2	10	102033713	102046469	0.393	rs1408579	-4.24	rs7073610	0.300626	-6.62	-3.52845	410	1	top1	0.3	1.1e-11	3.52845	0.000418	0.030723	Brain_Nucleus_accumbens_basal_ganglia
ENSG00000101220.13	C20orf27	20	3734155	3749034	0.3673	rs8122029	3.69	rs1741285	-0.007595	-3.16	1.15376	512	15	enet	0.026	0.038	-3.15541	0.0016	0.03705	Brain_Nucleus_accumbens_basal_ganglia
ENSG00000154479.8	CCDC173	2	170501935	170550943	0.4033	rs3769771	-3.78	rs3769771	0.142	-4.9	-3.78212	467	5	lasso	0.15	2.8e-06	4.2884	1.8e-05	0.004338	Brain_Nucleus_accumbens_basal_ganglia
ENSG00000147419.12	CCDC25	8	27590835	27630170	0.358	rs7842666	3.67	rs10093956	0.289063	6.49	3.65161	633	1	top1	0.29	3e-11	3.6516	0.000261	0.034452	Brain_Nucleus_accumbens_basal_ganglia
ENSG00000180376.12	CCDC66	3	56591189	56653929	0.2532	rs9874166	4.25	rs6791987	0.111962	-4.82	-3.99247	436	1	top1	0.11	6.3e-05	3.9925	6.54e-05	0.0040766	Brain_Nucleus_accumbens_basal_ganglia
ENSG00000111665.7	CDCA3	12	6953957	6961230	0.503	rs11064213	-3.88	rs1047776	0.300541	6.34	2.57958	226	3	lasso	0.32	1.5e-12	3.2602	0.001113	0.046004	Brain_Nucleus_accumbens_basal_ganglia
ENSG00000100058.8	CRYBB2P1	22	25844072	25916821	0.4391	rs760555	-3.39	rs7285549	0.27267	5.99	-3.35722	514	1	top1	0.27	1.3e-10	-3.35722	0.000787	0.0369857	Brain_Nucleus_accumbens_basal_ganglia
ENSG00000102974.10	CTCF	16	67596310	67673086	0.198	rs5923	-4.76	rs35356834	0.082853	4.53	-4.1922	236	236	blup	0.12	3.2e-05	-4.4019	1.07e-05	0.0016692	Brain_Nucleus_accumbens_basal_ganglia
ENSG00000095485.12	CWF19L1	10	101992055	102027437	0.579	rs1408579	-4.24	rs11597086	0.443683	7.64	-3.77673	401	1	top1	0.44	4.3e-18	-3.77673	0.000159	0.023373	Brain_Nucleus_accumbens_basal_ganglia
ENSG00000108272.9	DHRS11	17	34948228	34957235	0.4488	rs7224892	9.32	rs8078079	0.319462	-6.45	-4.91384	310	1	top1	0.32	1.8e-12	4.9138	8.93e-07	0.00016967	Brain_Nucleus_accumbens_basal_ganglia
ENSG00000088298.8	EDEM2	20	33703167	33735167	0.2437	rs13044758	-7.78	rs3818253	0.180532	-5.05	-4.64823	345	1	top1	0.18	3.1e-07	4.64823	3.35e-06	0.0002546	Brain_Nucleus_accumbens_basal_ganglia
ENSG00000122687.13	FTSJ2	7	2273866	2281840	0.4049	rs6461049	7.25	rs7799006	0.210924	5.36	-4.82344	420	1	top1	0.21	2.6e-08	-4.82344	1.41e-06	0.00032289	Brain_Nucleus_accumbens_basal_ganglia
ENSG00000108587.10	GOSR1	17	28804380	28854610	0.1995	rs2058284	-5.07	rs3764417	0.126071	4.45	3.81479	320	1	top1	0.13	2.2e-05	3.8148	0.000136	0.00861333	Brain_Nucleus_accumbens_basal_ganglia
ENSG00000170445.8	HARS	5	140053710	140071609	0.159	rs17208383	-6.191	rs778584	0.109621	4.39	3.7074	358	1	top1	0.11	7.5e-05	3.7074	0.000209	0.008151	Brain_Nucleus_accumbens_basal_ganglia
ENSG00000055955.11	ITIH4	3	52846991	52864755	0.3813	rs11720243	-6.01	rs2276817	0.228236	5.67	-4.19891	389	1	top1	0.23	6.2e-09	-4.1989	2.68e-05	0.00331925	Brain_Nucleus_accumbens_basal_ganglia
ENSG00000198885.5	ITPRIPL1	2	96991069	96994091	0.1099	rs1168973	6.6	rs968470	0.0339	3.69	-4.98645	162	162	blup	0.059	0.0032	-3.42095	0.000624	0.0403675	Brain_Nucleus_accumbens_basal_ganglia
ENSG00000124134.4	KCNS1	20	43720951	43729753	0.2465	rs6031767	6.51	rs1015519	0.065896	-4.31	3.92221	462	462	blup	0.088	0.00037	-3.09711	0.00195	0.03705	Brain_Nucleus_accumbens_basal_ganglia
ENSG00000224086.3	LL22NC03-86G7.1	22	22292957	22297799	0.6367	rs2006893	3.7	rs240066	0.516931	-8.34	-3.49402	416	1	top1	0.52	5.1e-22	3.49402	0.000476	0.0369857	Brain_Nucleus_accumbens_basal_ganglia
ENSG00000176681.10	LRRC37A	17	44370099	44415160	0.8164	rs7224296	3.37	rs17698176	0.162255	5.54	-2.3475	79	13	lasso	0.59	1.7e-26	-4.4023	1.07e-05	0.0010165	Brain_Nucleus_accumbens_basal_ganglia
ENSG00000078070.7	MCCC1	3	182733006	182833863	0.3097	rs10937103	-4.86	rs9877549	0.166227	-4.89	-4.13471	409	1	top1	0.17	9.7e-07	4.1347	3.55e-05	0.00331925	Brain_Nucleus_accumbens_basal_ganglia
ENSG00000113318.9	MSH3	5	79950971	80172279	0.244	rs12522063	-3.864	rs245016	0.067441	4.65	0.8258	480	7	lasso	0.1	0.00014	3.2673	0.00109	0.02834	Brain_Nucleus_accumbens_basal_ganglia
ENSG00000037474.10	NSUN2	5	6599352	6633404	0.655	rs3776439	4.981	rs2303711	0.529407	8.56	4.1222	628	21	enet	0.58	5.3e-26	4.072	4.66e-05	0.0036348	Brain_Nucleus_accumbens_basal_ganglia
ENSG00000239389.3	PCDHA13	5	140261793	140264247	0.309	rs17208383	-6.964	rs251379	0.192787	5.41	4.6962	380	1	top1	0.19	1.2e-07	4.6962	2.65e-06	0.0004134	Brain_Nucleus_accumbens_basal_ganglia
ENSG00000113205.2	PCDHB3	5	140480340	140483406	0.198	rs12520854	-8.455	rs12653888	0.062812	-4.23	-3.0559	430	1	top1	0.063	0.0024	3.0559	0.00224	0.04992	Brain_Nucleus_accumbens_basal_ganglia
ENSG00000163932.9	PRKCD	3	53190025	53226733	0.2305	rs13071584	-5.93	rs2115779	0.055335	3.77	-3.57109	375	1	top1	0.055	0.0042	-3.5711	0.000355	0.0165962	Brain_Nucleus_accumbens_basal_ganglia
ENSG00000111237.14	PS29	12	110928902	110939922	0.171	rs17188964	-9.2	rs4766492	0.108628	4.58	2.97072	239	2	lasso	0.11	7.7e-05	3.8462	0.00012	0.01488	Brain_Nucleus_accumbens_basal_ganglia
ENSG00000272750.1	RP11-378J18.8	1	222832209	222834854	0.489	rs17532708	4.05	rs2133189	0.344	6.77	3.7032	326	1	top1	0.34	1.7e-13	3.7032	0.000213	0.0495	Brain_Nucleus_accumbens_basal_ganglia
ENSG00000231050.1	RP1-140A9.1	1	1822910	1824097	0.342	rs2294489	3.96	rs16824526	0.236	-6.05	-3.59093	318	1	top1	0.24	3.2e-09	3.59093	0.00033	0.0495	Brain_Nucleus_accumbens_basal_ganglia
ENSG00000272335.1	RP11-53O19.3	5	44826178	44828694	0.13	rs10051592	-3.911	rs9292913	0.076334	-3.85	3.6225	225	1	top1	0.076	0.00089	-3.6225	0.000292	0.0091104	Brain_Nucleus_accumbens_basal_ganglia
ENSG00000213409.4	RP11-658F2.3	11	66529046	66529549	0.156	rs664297	10.58	rs7122539	0.028128	-3.76	-5.844	256	1	top1	0.028	0.032	5.844	5.1e-09	8.52e-07	Brain_Nucleus_accumbens_basal_ganglia
ENSG00000255320.1	RP11-755F10.1	11	66012311	66013710	0.581	rs472518	6.2	rs2236652	0.518492	8.42	-5.2702	323	3	lasso	0.54	2.7e-23	-4.9668	6.81e-07	5.69e-05	Brain_Nucleus_accumbens_basal_ganglia
ENSG00000111671.5	SPSB2	12	6980113	6998522	0.733	rs28917485	4.07	rs5446	0.386365	7.12	-3.42271	208	8	lasso	0.39	1.6e-15	-3.3966	0.000682	0.042284	Brain_Nucleus_accumbens_basal_ganglia
ENSG00000064607.12	SUGP2	19	19101697	19144832	0.2	rs1005372	14.05	rs2231998	-0.006879	3.53	4.42536	331	6	enet	0.022	0.049	3.79468	0.000148	0.0111493	Brain_Nucleus_accumbens_basal_ganglia
ENSG00000198133.4	TMEM229B	14	67913801	68000456	0.415	rs12586896	5.09	rs12586896	-0.003495	-3.55	5.09387	384	7	lasso	0.036	0.017	-4.4554	8.37e-06	0.00077004	Brain_Nucleus_accumbens_basal_ganglia
ENSG00000100038.15	TOP3B	22	22311397	22337213	0.4959	rs2006893	3.7	rs239917	0.216799	-5.37	-3.31489	415	1	top1	0.22	1.6e-08	3.31489	0.000917	0.0369857	Brain_Nucleus_accumbens_basal_ganglia
ENSG00000162971.6	TYW5	2	200794698	200813195	0.1862	rs6733523	9.27	rs4673634	0.0693	-4.34	3.40165	366	1	top1	0.069	0.0015	-3.40165	0.00067	0.0403675	Brain_Nucleus_accumbens_basal_ganglia
ENSG00000228970.5	UBTFL6	2	98253060	98254266	0.1888	rs2071038	9.61	rs11123861	0.000628	-2.88	2.13501	133	22	enet	0.084	0.00052	-3.88029	0.000104	0.012532	Brain_Nucleus_accumbens_basal_ganglia
ENSG00000177082.8	WDR73	15	85185999	85197574	0.406	rs3748376	-6.3	rs1107179	0.23674	-5.68	4.3623	376	1	top1	0.24	3e-09	-4.3623	1.29e-05	0.0015867	Brain_Nucleus_accumbens_basal_ganglia
ENSG00000130733.6	YIPF2	19	11033454	11039357	0.251	rs6511707	5.4	rs8111456	-0.007871	-3.14	-0.00514	379	379	blup	0.06	0.003	4.54618	5.46e-06	0.00123396	Brain_Nucleus_accumbens_basal_ganglia
ENSG00000261342.1	AC006538.1	19	2727741	2729325	0.243	rs759073	-4.81	rs7252598	0.00515	3.58	-3.40116	442	442	blup	0.038	0.023	-3.73228	0.00019	0.01064	Brain_Putamen_basal_ganglia
ENSG00000249484.4	AC091969.1	5	151998525	152603103	0.229	rs6579959	-4.518	rs4404733	0.020411	-3.9	3.53648	416	5	lasso	0.026	0.049	-3.8395	0.000123	0.003321	Brain_Putamen_basal_ganglia
ENSG00000163016.5	ALMS1P	2	73872046	73912703	0.24	rs11890811	-5.05	rs7573275	0.254327	5.38	-4.37185	356	1	top1	0.25	1.2e-08	-4.3718	1.23e-05	0.00132225	Brain_Putamen_basal_ganglia
ENSG00000242247.6	ARFGAP3	22	43192508	43254112	0.203	rs4822232	5.16	rs8140884	0.168	4.52	-3.6942	531	1	top1	0.17	5.2e-06	-3.6942	0.000221	0.0113525	Brain_Putamen_basal_ganglia
ENSG00000214435.3	AS3MT	10	104629273	104661656	0.312	rs10786701	-4.6	rs7096169	0.06871	-4.24	-3.89448	343	1	top1	0.069	0.0033	3.89448	9.84e-05	0.0099375	Brain_Putamen_basal_ganglia
ENSG00000196072.7	BLOC1S2	10	102033713	102046469	0.536	rs1408579	-4.24	rs7912400	0.41412	-6.95	-3.44136	410	6	lasso	0.44	2.6e-15	3.38134	0.000721	0.0300417	Brain_Putamen_basal_ganglia
ENSG00000177025.3	C19orf18	19	58469805	58485902	0.22	rs7247899	-4.24	rs257676	0.0652	-4.55	3.82121	460	1	top1	0.065	0.0041	-3.82121	0.000133	0.01064	Brain_Putamen_basal_ganglia
ENSG00000162585.12	C1orf86	1	2115903	2139172	0.316	rs2294489	4.27	rs3121822	0.015885	3.58	-0.35939	376	38	enet	0.18	2.3e-06	-4.01348	5.98e-05	0.0082524	Brain_Putamen_basal_ganglia
ENSG00000146540.10	C7orf50	7	1036622	1177896	0.2728	rs4537211	4.14	rs6462277	0.184459	4.67	-3.79931	407	1	top1	0.18	1.7e-06	-3.7993	0.000145	0.01363	Brain_Putamen_basal_ganglia
ENSG00000140326.8	CDAN1	15	43015757	43029324	0.194	rs4923947	6.54	rs3099758	0.075369	4.27	5.44768	276	276	blup	0.13	8.5e-05	-3.6237	0.00029	0.03712	Brain_Putamen_basal_ganglia
ENSG00000148600.10	CDHR1	10	85954410	85979377	0.284	rs7099098	-3.28	rs7099098	0.18485	5.06	-3.28138	541	4	lasso	0.21	3.5e-07	-3.27665	0.00105	0.0328125	Brain_Putamen_basal_ganglia
ENSG00000160161.5	CILP2	19	19649057	19657468	0.23	rs1005372	10.65	rs2965201	0.0992	4.17	5.23331	356	1	top1	0.099	0.00047	5.23331	1.67e-07	2.81e-05	Brain_Putamen_basal_ganglia
ENSG00000183513.4	COA5	2	99215773	99224978	0.317	rs10178956	4.4	rs4851957	0.014207	-3.5	2.11653	315	315	blup	0.022	0.067	-3.4913	0.000481	0.0344717	Brain_Putamen_basal_ganglia
ENSG00000100058.8	CRYBB2P1	22	25844072	25916821	0.5	rs760555	-3.39	rs760554	0.2907	5.79	-3.3622	513	1	top1	0.29	7.4e-10	-3.3622	0.000773	0.0186912	Brain_Putamen_basal_ganglia
ENSG00000272977.1	CTA-390C10.10	22	25872185	25875938	0.612	rs760555	-3.39	rs7285549	0.31946	-6.21	-3.3572	516	1	top1	0.32	7.6e-11	3.3572	0.000787	0.0186912	Brain_Putamen_basal_ganglia
ENSG00000095485.12	CWF19L1	10	101992055	102027437	0.657	rs1408579	-4.24	rs11597086	0.42024	6.91	-3.77673	401	1	top1	0.42	1.2e-14	-3.77673	0.000159	0.0099375	Brain_Putamen_basal_ganglia
ENSG00000117593.8	DARS2	1	173793641	173827684	0.336	rs6425277	-4.58	rs3791020	0.012184	-4.06	-2.0395	278	278	blup	0.083	0.0013	4.40699	1.05e-05	0.002898	Brain_Putamen_basal_ganglia
ENSG00000105928.9	DFNA5	7	24737972	24809244	0.621	rs2237306	-4.81	rs876308	0.465571	7.18	-3.30366	631	1	top1	0.47	1.4e-16	-3.3037	0.000954	0.045637	Brain_Putamen_basal_ganglia
ENSG00000108272.9	DHRS11	17	34948228	34957235	0.344	rs7224892	9.32	rs12936319	0.295412	-6.03	-4.5853	310	1	top1	0.3	5.1e-10	4.58532	4.53e-06	0.00075651	Brain_Putamen_basal_ganglia
ENSG00000167264.13	DUS2	16	68021664	68113223	0.173	rs5923	-4.76	rs1073632	0.063502	3.73	-4.61851	256	1	top1	0.064	0.0046	-4.61851	3.87e-06	0.00053019	Brain_Putamen_basal_ganglia
ENSG00000070193.4	FGF10	5	44303646	44389808	0.285	rs13362132	3.752	rs17268006	0.036262	3.36	-0.245202	251	251	blup	0.06	0.0058	-3.0342	0.00241	0.0406687	Brain_Putamen_basal_ganglia
ENSG00000122687.13	FTSJ2	7	2273866	2281840	0.4074	rs6461049	7.25	rs3757440	0.080433	5.07	-4.84914	417	10	enet	0.14	4.3e-05	-5.3502	8.78e-08	1.65e-05	Brain_Putamen_basal_ganglia
ENSG00000163938.12	GNL3	3	52715172	52728504	0.1446	rs17052200	11.3	rs1014969	0.04659	-4.13	-5.81271	387	15	lasso	0.049	0.011	5.81271	6.15e-09	1.02e-06	Brain_Putamen_basal_ganglia
ENSG00000108587.10	GOSR1	17	28804380	28854610	0.352	rs2058284	-5.07	rs9303633	0.233734	5.53	4.0151	320	1	top1	0.23	5.3e-08	4.0151	5.94e-05	0.0033066	Brain_Putamen_basal_ganglia
ENSG00000238121.1	LINC00426	13	30914407	30951282	0.463	rs3803277	-5.61	rs2185008	0.06356	-4.44	-3.592	583	6	lasso	0.096	0.00059	3.776	0.000159	0.00795	Brain_Putamen_basal_ganglia
ENSG00000242759.2	LINC00882	3	106555658	106959488	0.2132	rs1426952	-4.19	rs167924	0.0333	-3.49	3.41629	327	1	top1	0.033	0.031	-3.41629	0.000635	0.021082	Brain_Putamen_basal_ganglia
ENSG00000224086.3	LL22NC03-86G7.1	22	22292957	22297799	0.684	rs2006893	3.7	rs240066	0.40217	-7.56	-3.494	416	18	enet	0.49	1.3e-17	3.6736	0.000239	0.0113525	Brain_Putamen_basal_ganglia
ENSG00000010626.10	LRRC23	12	7013897	7023407	0.522	rs28917485	4.28	rs5446	0.115797	5.06	-3.4227	200	10	enet	0.23	8.2e-08	-3.5167	0.000437	0.026596	Brain_Putamen_basal_ganglia
ENSG00000176681.10	LRRC37A	17	44370099	44415160	0.828	rs7224296	3.37	rs183211	0.202733	5.53	-2.9112	79	34	enet	0.49	1.6e-17	-4.15088	3.31e-05	0.00276385	Brain_Putamen_basal_ganglia
ENSG00000264589.1	MAPT-AS1	17	43921017	43972966	0.127	rs17631676	-2.77	rs8072451	0.019299	-3.18	-2.5172	32	15	enet	0.11	0.00027	3.45866	0.000543	0.0226702	Brain_Putamen_basal_ganglia
ENSG00000078070.7	MCCC1	3	182733006	182833863	0.2183	rs10937103	-4.86	rs9877549	0.12774	-4.4	-4.13471	406	1	top1	0.13	7.5e-05	4.13471	3.55e-05	0.00196433	Brain_Putamen_basal_ganglia
ENSG00000003509.11	NDUFAF7	2	37458857	37480546	0.39	rs1158218	-4.78	rs11124574	0.23157	5.23	-4.40641	486	1	top1	0.23	6.2e-08	-4.4064	1.05e-05	0.00132225	Brain_Putamen_basal_ganglia
ENSG00000037474.10	NSUN2	5	6599352	6633404	0.773	rs3776439	4.981	rs2303711	0.589213	8.36	4.12218	628	16	enet	0.61	6.2e-24	4.4018	1.07e-05	0.00037125	Brain_Putamen_basal_ganglia
ENSG00000250120.2	PCDHA10	5	140235595	140238021	0.261	rs17208383	-6.54	rs6884562	0.098594	4.51	3.54622	375	38	enet	0.19	1.2e-06	4.3965	1.1e-05	0.00037125	Brain_Putamen_basal_ganglia
ENSG00000239389.3	PCDHA13	5	140261793	140264247	0.319	rs17208383	-6.964	rs251379	0.269474	5.52	4.69616	380	1	top1	0.27	3.7e-09	4.6962	2.65e-06	0.000178875	Brain_Putamen_basal_ganglia
ENSG00000120322.2	PCDHB8	5	140557371	140560081	0.272	rs12520854	-5.909	rs1528587	0.104414	4.63	-3.37817	443	4	lasso	0.1	0.00033	-3.5552	0.000378	0.008505	Brain_Putamen_basal_ganglia
ENSG00000164087.3	POC1A	3	52109269	52188706	0.1987	rs11720243	-6.01	rs1961958	0.11271	-4.33	-5.47582	305	1	top1	0.11	0.0002	5.47582	4.36e-08	3.62e-06	Brain_Putamen_basal_ganglia
ENSG00000177707.6	PRL3	3	110788918	110994410	0.6245	rs1512527	4.06	rs7642664	0.41027	6.76	-3.24199	316	1	top1	0.41	2.9e-14	-3.24199	0.00119	0.0329233	Brain_Putamen_basal_ganglia
ENSG00000136144.7	RCBTB1	13	50106082	50159719	0.44	rs3969	4.04	rs1359541	0.18305	-4.95	3.433	382	1	top1	0.18	1.9e-06	-3.4329	0.000597	0.014925	Brain_Putamen_basal_ganglia
ENSG00000251634.2	RP11-1280N14.3	5	70398725	70424580	0.292	rs6453402	15.315	rs10076087	0.059974	-3.48	-2.32224	72	15	enet	0.066	0.004	6.1526	7.62e-10	1.03e-07	Brain_Putamen_basal_ganglia
ENSG00000272750.1	RP11-378J18.8	1	222832209	222834854	0.393	rs17532708	4.05	rs17163358	0.326674	6.02	3.68345	326	5	lasso	0.33	3e-11	3.49716	0.00047	0.04324	Brain_Putamen_basal_ganglia
ENSG00000272335.1	RP11-53O19.3	5	44826178	44828694	0.185	rs10051592	-3.911	rs6871052	0.145779	-4.77	3.48421	225	1	top1	0.15	2.3e-05	-3.4842	0.000494	0.00952714	Brain_Putamen_basal_ganglia
ENSG00000255320.1	RP11-755F10.1	11	66012311	66013710	0.436	rs472518	6.2	rs2236652	0.485875	7.43	-5.2702	323	1	lasso	0.49	1.2e-17	-5.27017	1.36e-07	2.03e-05	Brain_Putamen_basal_ganglia
ENSG00000124107.5	SLPI	20	43880880	43883205	0.205	rs6073622	-6.07	rs6017488	0.03516	-4.25	-4.32987	474	2	lasso	0.039	0.022	4.35657	1.32e-05	0.0008052	Brain_Putamen_basal_ganglia
ENSG00000124216.3	SNAI1	20	48599536	48605423	0.323	rs6095541	-5.25	rs645544	0.155603	-4.44	-3.5174	465	1	top1	0.16	1.2e-05	3.5174	0.000436	0.013298	Brain_Putamen_basal_ganglia
ENSG00000111671.5	SPSB2	12	6980113	6998522	0.723	rs28917485	4.07	rs5446	0.413148	6.95	-3.4227	208	7	lasso	0.44	1.5e-15	-3.4871	0.000488	0.026596	Brain_Putamen_basal_ganglia
ENSG00000144867.7	SRPRB	3	133502877	133540336	0.3456	rs6776275	-3.63	rs2370409	0.09246	-4.22	3.51365	488	1	top1	0.092	0.00073	-3.51365	0.000442	0.018343	Brain_Putamen_basal_ganglia
ENSG00000015592.12	STMN4	8	27092840	27115937	0.721	rs10094592	-3.99	rs17366947	0.48	-7.39	-3.5036	635	1	top1	0.48	3e-17	3.5036	0.000459	0.048654	Brain_Putamen_basal_ganglia
ENSG00000177683.9	THAP5	7	108194987	108209897	0.3792	rs17330717	5.07	rs40941	0.262459	5.56	-3.29886	457	1	top1	0.26	6.4e-09	-3.2989	0.000971	0.045637	Brain_Putamen_basal_ganglia
ENSG00000242173.4	ARHGDIG	16	321881	333003	0.368	rs12921002	3.62	rs214247	0.24403	-5.24	-2.9909	341	1	top1	0.24	1.4e-06	2.99085	0.002782	0.0381531	Brain_Spinal_cord_cerical_c-1
ENSG00000196072.7	BLOC1S2	10	102033713	102046469	0.704	rs1408579	-4.24	rs7912400	0.459007	-6.54	-3.4414	409	13	lasso	0.48	4.7e-13	3.3693	0.000754	0.04329	Brain_Spinal_cord_cerical_c-1
ENSG00000186470.9	BTN3A2	6	26365387	26378546	0.566	rs13198716	-5.88	rs9366653	0.479759	-6.37	-4.56104	556	36	enet	0.56	3.7e-16	4.04225	5.29e-05	0.0046023	Brain_Spinal_cord_cerical_c-1
ENSG00000221819.2	C16orf3	16	90095316	90096309	0.214	rs4420527	-4.44	rs1061646	0.09209	3.56	-3.0094	266	1	top1	0.092	0.0032	-3.00936	0.002618	0.0381531	Brain_Spinal_cord_cerical_c-1
ENSG00000162384.9	C1orf123	1	53679870	53686289	0.4802	rs5174	-3.96	rs12737375	0.340325	-5.42	-3.50582	488	1	top1	0.34	5.3e-09	3.50582	0.000455	0.04641	Brain_Spinal_cord_cerical_c-1
ENSG00000272977.1	CTA-390C10.10	22	25872185	25875938	0.496	rs760555	-3.39	rs7285549	0.253338	-4.89	-3.3572	516	1	top1	0.25	8.6e-07	3.3572	0.000787	0.022823	Brain_Spinal_cord_cerical_c-1
ENSG00000095485.12	CWF19L1	10	101992055	102027437	0.346	rs1408579	-4.24	rs10883447	0.19053	4.78	-3.3013	400	1	top1	0.19	2.5e-05	-3.3013	0.000962	0.04329	Brain_Spinal_cord_cerical_c-1
ENSG00000242612.2	DECR2	16	451826	462487	0.357	rs12921002	3.62	rs1204504	0.12393	4.42	-3.0371	389	1	top1	0.12	0.00069	-3.03706	0.002389	0.0381531	Brain_Spinal_cord_cerical_c-1
ENSG00000102967.7	DHODH	16	72042487	72058954	0.51	rs17604349	-4.58	rs7185601	0.11784	3.79	1.396	370	10	lasso	0.17	8.1e-05	3.0687	0.00215	0.0381531	Brain_Spinal_cord_cerical_c-1
ENSG00000167264.13	DUS2	16	68021664	68113223	0.257	rs5923	-4.76	rs7201591	0.06157	3.53	-2.9992	256	1	top1	0.062	0.014	-2.99919	0.002707	0.0381531	Brain_Spinal_cord_cerical_c-1
ENSG00000253893.2	FAM85B	8	8025341	8084136	0.308	rs2976921	-3.75	rs2945230	0.325339	-5.55	-2.9484	318	1	top1	0.33	1.3e-08	2.9484	0.00319	0.0346343	Brain_Spinal_cord_cerical_c-1
ENSG00000106080.6	FKBP14	7	30050203	30066300	0.324	rs17323815	-4.83	rs17326236	-0.01224	-2.91	-4.4581	416	416	blup	0.052	0.022	3.28396	0.00102	0.04828	Brain_Spinal_cord_cerical_c-1
ENSG00000122687.13	FTSJ2	7	2273866	2281840	0.454	rs6461049	7.25	rs7799006	0.21148	4.61	-4.8234	419	1	top1	0.21	8.2e-06	-4.82344	1.41e-06	0.00020022	Brain_Spinal_cord_cerical_c-1
ENSG00000269783.1	GOLGA7B	10	99627889	99630822	0.496	rs29001285	-4.36	rs17418706	0.086444	-4.45	-0.3227	459	459	blup	0.16	9.4e-05	-3.0775	0.002087	0.0469575	Brain_Spinal_cord_cerical_c-1
ENSG00000086506.2	HBQ1	16	230452	231180	0.346	rs12921002	3.62	rs214250	0.02188	-4.17	-2.3771	299	299	blup	0.078	0.0064	3.39539	0.000685	0.0381531	Brain_Spinal_cord_cerical_c-1
ENSG00000164818.11	HEATR2	7	766615	829190	0.272	rs4537211	4.14	rs3922641	0.11092	-4.21	4.1339	293	1	top1	0.11	0.0013	-4.13394	3.57e-05	0.0025347	Brain_Spinal_cord_cerical_c-1
ENSG00000055955.11	ITIH4	3	52846991	52864755	0.342	rs11720243	-6.01	rs6445538	0.28338	5.3	-4.2572	389	1	top1	0.28	1.6e-07	-4.2572	2.07e-05	0.0023184	Brain_Spinal_cord_cerical_c-1
ENSG00000224086.3	LL22NC03-86G7.1	22	22292957	22297799	0.544	rs2006893	3.7	rs5756306	0.234086	-5.4	-3.5805	413	10	lasso	0.23	2.4e-06	3.5429	0.000396	0.022823	Brain_Spinal_cord_cerical_c-1
ENSG00000204963.4	PCDHA7	5	140213969	140216338	0.364	rs17208383	-7.793	rs3756338	0.241017	5.25	3.5195	372	372	blup	0.35	3.2e-09	3.7797	0.000157	0.014444	Brain_Spinal_cord_cerical_c-1
ENSG00000120322.2	PCDHB8	5	140557371	140560081	0.467	rs12520854	-5.909	rs1528587	0.257408	5.03	-3.3782	443	1	top1	0.26	6.9e-07	-3.3782	0.00073	0.0223867	Brain_Spinal_cord_cerical_c-1
ENSG00000253485.1	PCDHGA5	5	140743898	140746318	0.348	rs155811	-4.981	rs7730410	0.040726	3.72	3.6805	500	12	lasso	0.059	0.016	3.5001	0.000465	0.02139	Brain_Spinal_cord_cerical_c-1
ENSG00000178209.10	PLEC	8	144989321	145050902	0.322	rs7819099	-6.43	rs7014582	0.052302	-3.97	-6.324	244	1	top1	0.052	0.022	6.324	2.55e-10	1.94e-08	Brain_Spinal_cord_cerical_c-1
ENSG00000147535.12	PPAPDC1B	8	38120648	38126761	0.326	rs10958700	-4.1	rs2932005	0.114828	-4	-3.379	292	292	blup	0.13	0.00045	2.7816	0.00541	0.0473733	Brain_Spinal_cord_cerical_c-1
ENSG00000253649.1	PRSS51	8	10340388	10405095	0.247	rs3088186	-5.5	rs17151588	0.11286	4.37	-3.4184	711	3	lasso	0.14	0.0004	-3.5697	0.000357	0.0069768	Brain_Spinal_cord_cerical_c-1
ENSG00000255320.1	RP11-755F10.1	11	66012311	66013710	0.679	rs472518	6.2	rs2236652	0.38778	5.98	-5.27017	321	1	top1	0.39	2.5e-10	-5.27017	1.36e-07	1.33e-05	Brain_Spinal_cord_cerical_c-1
ENSG00000253678.1	RP11-981G7.3	8	10335001	10336885	0.463	rs9329211	7.02	rs11249967	0.021942	3.65	-5.1484	719	719	blup	0.1	0.0018	-2.77	0.00561	0.0473733	Brain_Spinal_cord_cerical_c-1
ENSG00000225113.1	RP5-1160K1.3	1	110138847	110140403	0.2174	rs943639	5.01	rs3768497	0.061251	3.63	3.54561	441	1	top1	0.061	0.014	3.54561	0.000392	0.04641	Brain_Spinal_cord_cerical_c-1
ENSG00000179526.12	SHARPIN	8	145153536	145162961	0.349	rs7819099	-6.43	rs2242086	-0.011682	-3.11	-0.9723	231	231	blup	0.0078	0.2	-3.4503	0.00056	0.00709333	Brain_Spinal_cord_cerical_c-1
ENSG00000176209.7	SMIM19	8	42396855	42409603	0.444	rs2923428	3.93	rs2974342	0.141088	4.8	3.9144	264	1	top1	0.14	0.0003	3.9144	9.06e-05	0.0034428	Brain_Spinal_cord_cerical_c-1
ENSG00000204991.6	SPIRE2	16	89884587	89937727	0.396	rs4420527	-4.44	rs7195066	0.08367	3.93	-2.6125	363	363	blup	0.14	0.00031	-3.32648	0.000879	0.0381531	Brain_Spinal_cord_cerical_c-1
ENSG00000015592.12	STMN4	8	27092840	27115937	0.859	rs10094592	-3.99	rs17366947	0.688813	-7.52	-3.5036	632	1	top1	0.69	3.4e-22	3.5036	0.000459	0.0069768	Brain_Spinal_cord_cerical_c-1
ENSG00000104228.8	TRIM35	8	27142404	27168836	0.594	rs10094592	-3.99	rs17366947	0.568025	-6.9	-3.5036	627	1	top1	0.57	1.9e-16	3.5036	0.000459	0.0069768	Brain_Spinal_cord_cerical_c-1
ENSG00000254635.1	WAC-AS1	10	28811581	28821421	0.269	rs332112	3.7	rs2153302	-0.008625	-3.47	-2.093	583	583	blup	0.075	0.0072	3.1281	0.001759	0.0469575	Brain_Spinal_cord_cerical_c-1
ENSG00000182827.8	ACBD3	1	226332380	226374431	0.512	rs506128	3.99	rs2889537	0.172495	-4.04	3.26207	420	1	top1	0.17	8.4e-05	-3.26207	0.001106	0.038157	Brain_Substantia_nigra
ENSG00000186470.9	BTN3A2	6	26365387	26378546	0.737	rs13198716	-5.88	rs9393714	0.33325	-5.5	-4.51246	557	28	lasso	0.5	2.7e-13	3.5754	0.00035	0.0238	Brain_Substantia_nigra
ENSG00000151067.16	CACNA1C	12	2079952	2802108	0.371	rs2159100	-8.21	rs2239030	0.08024	-4.01	-6.3242	550	550	blup	0.14	0.00034	4.4789	7.5e-06	0.0005025	Brain_Substantia_nigra
ENSG00000253958.1	CLDN23	8	8559448	8560357	0.681	rs484074	-3.76	rs940031	-0.01291	-3.13	-2.8832	624	624	blup	0.066	0.013	3.89727	9.73e-05	0.0065191	Brain_Substantia_nigra
ENSG00000272977.1	CTA-390C10.10	22	25872185	25875938	0.726	rs760555	-3.39	rs7285549	0.158824	-4.07	-3.35722	517	1	top1	0.16	0.00016	3.35722	0.000787	0.0208555	Brain_Substantia_nigra
ENSG00000174080.6	CTSF	11	66330934	66336312	0.254	rs664297	13.35	rs509556	0.07924	-3.8	5.0685	255	255	blup	0.12	0.0011	-4.04597	5.21e-05	0.0014588	Brain_Substantia_nigra
ENSG00000172992.7	DCAKD	17	43100708	43138473	0.316	rs2239922	-3.54	rs8078303	0.0941	3.94	-3.3328	325	1	top1	0.094	0.0035	-3.3328	0.00086	0.03096	Brain_Substantia_nigra
ENSG00000242612.2	DECR2	16	451826	462487	0.289	rs12921002	3.62	rs3743890	0.09983	4.25	3.2427	389	1	top1	0.1	0.0027	3.2427	0.00118	0.03186	Brain_Substantia_nigra
ENSG00000140543.9	DET1	15	89054790	89089906	0.627	rs4887351	-3.7	rs8037910	-0.012862	-3.26	-0.4209	465	465	blup	0.0081	0.2	-3.7	0.000216	0.007668	Brain_Substantia_nigra
ENSG00000105928.9	DFNA5	7	24737972	24809244	0.733	rs2237306	-4.81	rs1476520	0.354926	5.58	-3.7541	630	1	top1	0.35	4.2e-09	-3.7541	0.000174	0.018966	Brain_Substantia_nigra
ENSG00000108272.9	DHRS11	17	34948228	34957235	0.319	rs7224892	9.32	rs12601380	0.01999	-3.72	-5.0713	310	4	lasso	0.054	0.022	7.6168	2.6e-14	2.81e-12	Brain_Substantia_nigra
ENSG00000139433.5	GLTP	12	110288748	110318293	0.501	rs7308785	-5.44	rs10850830	0.08913	-4.36	-2.9035	351	1	top1	0.089	0.0044	2.9035	0.00369	0.049446	Brain_Substantia_nigra
ENSG00000167914.6	GSDMA	17	38119226	38134019	0.519	rs16965465	9.35	rs3859192	0.22295	-4.93	-3.8286	299	7	lasso	0.24	2.2e-06	3.239	0.0012	0.0324	Brain_Substantia_nigra
ENSG00000159708.13	LRRC36	16	67360701	67419106	0.27	rs11861657	-4.45	rs8055285	-0.0128	3.4	-2.3143	235	235	blup	0.051	0.026	-4.7572	1.96e-06	0.00015876	Brain_Substantia_nigra
ENSG00000090382.2	LYZ	12	69742121	69748014	0.303	rs317681	7.56	rs6581887	0.03139	3.78	3.6663	533	1	top1	0.031	0.064	3.6663	0.000246	0.005494	Brain_Substantia_nigra
ENSG00000037474.10	NSUN2	5	6599352	6633404	0.731	rs3776439	4.981	rs3776439	0.51	6.42	4.98123	626	13	lasso	0.58	1.7e-16	4.65511	3.24e-06	0.00025272	Brain_Substantia_nigra
ENSG00000178685.9	PARP10	8	145051321	145086940	0.399	rs7819099	-6.43	rs6558326	-0.00752	-3.17	-1.6818	244	244	blup	0.15	0.00027	3.21243	0.00132	0.02211	Brain_Substantia_nigra
ENSG00000251664.2	PCDHA12	5	140255058	140257424	0.393	rs17208383	-6.873	rs3776105	0.00566	-3.45	-3.69177	378	37	enet	0.052	0.024	-3.51893	0.000433	0.011258	Brain_Substantia_nigra
ENSG00000113212.4	PCDHB7	5	140552243	140555957	0.499	rs12520854	-5.972	rs4912742	0.302	-4.96	-3.07458	445	1	top1	0.3	9.6e-08	3.07458	0.00211	0.041145	Brain_Substantia_nigra
ENSG00000108352.7	RAPGEFL1	17	38333263	38351908	0.448	rs16965465	9.24	rs12453334	0.03129	3.88	-4.432	294	6	lasso	0.073	0.0093	-3.7567	0.000172	0.009288	Brain_Substantia_nigra
ENSG00000227373.1	RP11-160H22.5	1	174084438	174129142	0.298	rs7536102	-4.65	rs16846520	0.140021	4.19	-2.13026	277	277	blup	0.21	1.4e-05	-3.52231	0.000428	0.019688	Brain_Substantia_nigra
ENSG00000254353.1	RP11-195E2.4	5	70328995	70330227	0.678	rs6453402	19.595	rs6453406	0.117	4.2	0.06145	40	10	enet	0.17	0.00011	-3.72474	0.000196	0.007644	Brain_Substantia_nigra
ENSG00000272750.1	RP11-378J18.8	1	222832209	222834854	0.393	rs17532708	4.05	rs2291834	0.141348	4.14	3.61229	326	1	top1	0.14	0.00038	3.61229	0.000304	0.019688	Brain_Substantia_nigra
ENSG00000231050.1	RP1-140A9.1	1	1822910	1824097	0.417	rs2294489	3.96	rs16824526	0.249188	-4.54	-3.59093	318	1	top1	0.25	1.7e-06	3.59093	0.00033	0.019688	Brain_Substantia_nigra
ENSG00000261777.1	RP11-529K1.2	16	70349543	70380650	0.683	rs7196032	-4.52	rs8063029	-0.00969	2.97	0.6792	192	192	blup	0.084	0.0054	-3.7116	0.000206	0.008343	Brain_Substantia_nigra
ENSG00000255320.1	RP11-755F10.1	11	66012311	66013710	0.568	rs472518	6.2	rs2236652	0.4287	6.02	-5.2702	323	1	top1	0.43	3.6e-11	-5.27017	1.36e-07	5.71e-06	Brain_Substantia_nigra
ENSG00000261693.1	RP13-467H17.1	8	143485013	143488389	0.34	rs10102944	-3.9	rs4576462	0.05284	-3.77	-2.9411	444	1	top1	0.053	0.023	2.94105	0.00327	0.043818	Brain_Substantia_nigra
ENSG00000111671.5	SPSB2	12	6980113	6998522	0.859	rs28917485	4.07	rs1047776	0.37354	-5.47	2.5796	207	17	lasso	0.49	6e-13	-3.9489	7.85e-05	0.00262975	Brain_Substantia_nigra
ENSG00000173898.7	SPTBN2	11	66452719	66496697	0.455	rs664297	10.81	rs10160758	0.11277	3.89	-5.0187	251	4	lasso	0.25	1.5e-06	-6.45755	1.06e-10	8.9e-09	Brain_Substantia_nigra
ENSG00000015592.12	STMN4	8	27092840	27115937	0.638	rs10094592	-3.99	rs17366947	0.60028	-6.93	-3.5036	635	1	top1	0.6	3.3e-17	3.50361	0.000459	0.010251	Brain_Substantia_nigra
ENSG00000104228.8	TRIM35	8	27142404	27168836	0.494	rs10094592	-3.99	rs17366947	0.37608	-5.59	-3.5036	630	1	top1	0.38	1.1e-09	3.50361	0.000459	0.010251	Brain_Substantia_nigra
ENSG00000185880.8	TRIM69	15	45021186	45060027	0.366	rs1669834	3.92	rs4923989	0.017047	3.62	3.891	249	8	enet	0.085	0.0052	3.1983	0.00138	0.03266	Brain_Substantia_nigra
ENSG00000100271.12	TTLL1	22	43442416	43485434	0.422	rs4822232	5.16	rs4822231	0.17095	4.46	4.96719	554	1	top1	0.17	9e-05	4.96719	6.79e-07	3.6e-05	Brain_Substantia_nigra
ENSG00000158023.5	WDR66	12	122356204	122441833	0.494	rs3809143	-4.29	rs6486782	0.24533	5.19	3.0126	338	1	top1	0.25	2.1e-06	3.0126	0.00259	0.0433825	Brain_Substantia_nigra
ENSG00000177082.8	WDR73	15	85185999	85197574	0.368	rs3748376	-6.3	rs2292462	0.161913	-4.82	4.0551	376	1	top1	0.16	0.00014	-4.0551	5.01e-05	0.0035571	Brain_Substantia_nigra
ENSG00000122574.6	WIPF3	7	29846102	29956682	0.536	rs11975645	-4.62	rs11975522	0.029498	3.52	-4.1946	544	544	blup	0.1	0.0026	-3.3897	0.0007	0.03815	Brain_Substantia_nigra
CHR, chromosome; HSQ, heritability of the gene's expression; BEST.GWAS.ID, ID of the most significant GWAS SNP in locus; BEST.GWAS.Z, Z-score of the most significant GWAS SNP in locus; EQTL.ID, ID of the best eQTL in the locus; EQTL.R2, cross-validation R2 of the best eQTL in the locus;
EQTL.Z, Z-score of the best eQTL in the locus; EQTL.GWAS.Z, GWAS Z-score for this eQTL; NSNP, Number of SNPs in the locus; NWGT, Number of SNPs in the best performing model; MODEL, Best performing model (lasso - least absolute shrinkage and selection operator, bslmm - bayesian sparse linear mixed model; enet - elastic net, blup - best linear unbiased prediction);
MODELCV.R2, cross-validation R2 of the best performing model; MODELCV.PV, cross-validation P-value of the best performing model; TWAS.Z, TWAS Z-score; TWAS.P, TWAS P value based on the model indicated, uncorrected and two-sided;
*The multiple corrected significance threshold is p.fdr<0.05.

[truncated: 7 more sheets: Table S10, Table S11, Table S12, Table S13, Table S14, Table S15, Table S16]
